# Supplementary material for: Aromatic Glucosinolate Biosynthesis Pathway in Barbarea vulgaris and its Response to Plutella xylostella Infestation
Source: Front Plant Sci. 2016 Feb 8;7:83. doi: 10.3389/fpls.2016.00083 (PMC4744896; doi:10.3389/fpls.2016.00083)
Supplement: Supplementary file 1 [file Table1.XLSX]

## Sheet: TableS1 Genes and primers used 
TableS1 Genes and primers used in T-A cloning and Quantitative real-time PCR (qRT- PCR)
Gene	Description	Forward Primer	Forward Primer Length	Reverse Primer	Reverse Primer Length
BCAT4	qRT- PCR	TCCGGTTCCTGAGTACACCT	20	CACTAGGAAAAGCTCGGCGA	20
MAM1	qRT- PCR	TCGCTAAACTCCGAGTAGACA	21	CGGTCTTGGCGATGGTTTTA	20
GGP1	qRT- PCR	TGAAGGAGAGCATTGGGACTC	21	CCGCTGATAACAAAGCCATCG	21
UGT74B1	qRT- PCR	GGAGATCTCAGGTGCTTCGT	20	GGCGGGAAGAGGAAAAGTTC	20
APK	qRT- PCR	GTACCGGAGAGACAGAGACG	20	TTGGGATCTCTTGACTCGCA	20
MYR	qRT- PCR	CAGATGCACCTGGTCGATGT	20	CAAGAAGCTGGTTGTGTGCA	20
Tublin	qRT- PCR	GGAGATGTTTAGGCGTGTG	19	GCGTCTTGGTATTGCTGGT	19
BCAT4	T-A cloning	ATGGCTCCTTCTGCGCAAACT	21	CTAGTGGCACCGGTCAATCTCC	22
CYP83A1	T-A cloning	ATGGAAGGTATACTCATTGGCGTG	24	GTACTTGTTCACTTTCTCGGGAACA	25
GGP1	T-A cloning	ATGGTGGAGCAGAAAAAGTACTGTC	25	ATTAGCCGGAGTTCTGCCTTTG	22
SUR1	T-A cloning	ATGGGCGAAGAACAACCAC	19	CTCGGTTTCTGTCTCTGTCTTCT	23
SHO	T-A cloning	GAAAGATCGATGGACTCTGAGGATAC	26	CTTATTGGTGCATCTGTGTGCA	22
RHO	T-A cloning	AGGTTGATGGAGTCGTACGATCG	23	GTTCAGATCCTTAAATGGCTCAACG	25
