# Supplementary material for: Aromatic Glucosinolate Biosynthesis Pathway in Barbarea vulgaris and its Response to Plutella xylostella Infestation
Source: Front Plant Sci. 2016 Feb 8;7:83. doi: 10.3389/fpls.2016.00083 (PMC4744896; doi:10.3389/fpls.2016.00083)
Supplement: Supplementary file 3 [file Table3.XLS]

## Sheet: G-type and P-type expression
Table S3 The expression profiles of glucosinolate pathways in G- and P-type B.vulgris
Gene	geneLength	geneID-G	4_3_RPKM	0_1_RPKM	RPKM-CK	RPKM-T	geneID-P	geneLength
BCAT4	1345	CL24033.Contig1_All	74.1057	39.2485	227.676	671.743	T_Unigene_BMK.13352	1459
MAM1	1417	CL9950.Contig1_All	86.0462	39.9849	60.806	300.847	T_Unigene_BMK.23806	1760
IPMI LSU1	949	CL15125.Contig1_All	289.223	233.618	258.384	620.093	T_Unigene_BMK.12889	1960
	961	CL71.Contig3_All	0.6779	0.273
IPMI SSU2	962	CL15367.Contig1_All	285.427	112.995	63.2122	103.743	T_Unigene_BMK.15701	1143
IPMI SSU3	1216	CL8261.Contig1_All	98.93	57.8114	15.4371	30.808	CK_Unigene_BMK.21560	488
IPMDH1	1388	CL3445.Contig3_All	12.2027	7.2948	102.27	434.657	T_Unigene_BMK.16254	1459
	1470	CL3445.Contig1_All	0.3693	0.0357	83.0913	185.829	CK_Unigene_BMK.12842	1468
	1143	CL3445.Contig2_All	45.31	29.9257
	1456	CL20774.Contig1_All	30.3497	23.3844
BCAT3	2160	CL201.Contig5_All	31.9185	19.9646	24.9403	68.2632	T_Unigene_BMK.10464	1579
	1422	CL3170.Contig1_All	20.7678	15.2368	20.1295	15.1021	CK_Unigene_BMK.21156	1372
CYP79F1	1807	CL10668.Contig1_All	220.451	100.423	76.3958	232.236	T_Unigene_BMK.15233	1918
CYP79B2	1747	CL1545.Contig1_All	20.5089	8.4684	40.3659	41.9225	T_Unigene_BMK.13225	1872
	1730	CL1545.Contig2_All	6.5269	8.4303
CYP83A1	1783	CL11759.Contig1_All	360.611	423.431	245.806	369.269	T_Unigene_BMK.15217	2657
CYP83B1	1449	CL13253.Contig1_All	109.472	59.1597	27.3406	12.0662	CK_Unigene_BMK.12101	1735
GSTF9	1086	CL11782.Contig1_All	2006.7	1442.17	654.164	815.397	CK_Unigene_BMK.21730	1961
GSTF10	1020	CL10342.Contig1_All	133.587	109.295	108.396	68.2399	CK_Unigene_BMK.21162	1235
GSTF11	843	CL7458.Contig2_All	15.0032	9.0116	7.66306	44.8021	T_Unigene_BMK.25038	901
GSTU20	1013	CL1055.Contig4_All	50.5888	38.5824	279.841	280.412	CK_Unigene_BMK.26299	1023
	1016	CL1055.Contig1_All	0	0.2065	0	4.24341	T_Unigene_BMK.25288	1012
GGP1	1058	CL11697.Contig1_All	215.196	89.5519	107.363	477.694	T_Unigene_BMK.16910	1179
SUR1	1576	CL12720.Contig1_All	370.912	180.121	105.941	227.463	T_Unigene_BMK.5984	1575
UGT74B1	1610	CL12550.Contig1_All	277.435	186.842	136.869	289.249	T_Unigene_BMK.12265	1632
UGT74C1	1592	CL12837.Contig1_All	256.156	116.062	90.4043	192.108	T_Unigene_BMK.22372	1700
SOT18	1299	CL13054.Contig1_All	295.63	168.411	116.553	244.78	T_Unigene_BMK.12426	1357
SOT17	755	CL19111.Contig1_All	10.4978	7.7824	2.24879	15.9149	T_Unigene_BMK.8283	796
SOT16	787	CL14695.Contig1_All	0.2759	0.7999	9.02881	11.3717	T_Unigene_BMK.10319	878
	592	Unigene1796_All	6.6024	2.9244
FMO-GSOX1	411	CL18160.Contig1_All	3.6984	3.1911	2.15209	6.6966	T_Unigene_BMK.12547	1010
FMO-GSOX5	764	CL5158.Contig1_All	10.232	9.2014	14.5453	15.7234	CK_Unigene_BMK.19786	1468
GS-OH	1532	CL12207.Contig1_All	3354.85	1353.01	295.23	1307.91	T_Unigene_BMK.14596	1741
CYP81F2	1601	CL2102.Contig1_All	9.2908	7.0451	5.17079	6.84146	T_Unigene_BMK.5602	1632
APK1	1026	CL11525.Contig1_All	82.6467	39.2185	27.5816	158.498	T_Unigene_BMK.9883	1247
APK2	1276	CL4873.Contig1_All	84.4079	49.9538	82.0481	338.085	T_Unigene_BMK.10173	1549
GSH1	1921	CL51.Contig13_All	183.856	137.586	201.231	201.904	T_Unigene_BMK.5893	2011
MYR	1825	CL766.Contig2_All	163.782	133.123	250.605	491.12	T_Unigene_BMK.16179	1850
	1851	CL766.Contig4_All	69.9185	62.7217
	1765	Unigene1232_All	49.6422	40.7804
	1794	CL766.Contig1_All	165.946	128.435
	1059	CL766.Contig5_All	232.627	165.411
Dof1.1	1066	CL441.Contig6_All	9.9814	9.6459	10.9041	15.5057	T_Unigene_BMK.20715	1454
	821	CL441.Contig1_All	3.9673	4.9842
IQD1-1	1864	CL10699.Contig1_All	78.9834	72.6415	40.3733	49.6683	T_Unigene_BMK.11540	1954
MYB28	1645	CL622.Contig5_All	6.1349	5.6193	34.5904	16.5878	CK_Unigene_BMK.23587	1741
MYB29	1445	CL622.Contig4_All	1.4276	0.6535	11.1623	39.1943	T_Unigene_BMK.23671	882
					9.72453	30.5442	T_Unigene_BMK.23672	710
MYB34	1383	CL6638.Contig1_All	65.7876	37.1367	1.60541	6.64369	T_Unigene_BMK.21595	1115
MYB51	1556	CL4908.Contig1_All	17.9327	21.4769	19.9807	3.80653	CK_Unigene_BMK.7289	1523
MYB76					0.347445	8.60616	T_Unigene_BMK.12366	1472

## Sheet: G-type function annotation
Gene	GeneID-G	GeneLength	0_1_RPKM	4_3_RPKM	Nr-ID	Nr-Score	Nr-Evalue	Nr-annotation	Nt-ID	Nt-Score	Nt-Evalue	Nt-annotation	Swissprot-ID	Swissprot-Score	Swissprot-Evalue	Swissprot-annotation	COG-Protein-or-Domain	COG-Score	COG-Evalue	COG-ID	COG-Function-Description	KO_id	KEGG-Evalue	KEGG-Score	KEGG-Gene	ko_definition	GO-BiologicalProcess	GO-MolecularFunction	Go-CellularComponent
BCAT4	CL24033.Contig1_All	1345	17.9813	40.281	gi|237682390|gb|ACR10244.1|	620	1e-176	branched-chain aminotransferase 4 [Brassica rapa subsp. pekinensis]	gi|297834885|ref|XM_002885279.1|	1003	0	Arabidopsis lyrata subsp. lyrata branched-chain aminotransferase4 (BCAT4), mRNA	sp|Q9LE06|BCAT4_ARATH	593	9e-170	Probable branched-chain-amino-acid aminotransferase 4 OS=Arabidopsis thaliana GN=BCAT4 PE=1 SV=1	SPy0911	244	3e-64	COG0115	Branched-chain amino acid aminotransferase/4-amino-4-deoxychorismate lyase	K00826	2e-169	593	ath:AT3G19710	branched-chain amino acid aminotransferase [EC:2.6.1.42]	-	-	-
MAM1	CL9950.Contig1_All	1417	39.9849	86.0462	gi|38567380|emb|CAD31141.1|	677	0	methylthioalkylmalate synthase [Arabidopsis thaliana] >gi|98985838|emb|CAJ55504.1| methylthioalkylmalate synthase 1 [Arabidopsis thaliana]	gi|297808290|ref|XM_002871983.1|	1152	0	Arabidopsis lyrata subsp. lyrata methylthioalkylmalate synthase a, mRNA	sp|Q9FG67|MAM1_ARATH	676	0	Methylthioalkylmalate synthase 1, chloroplastic OS=Arabidopsis thaliana GN=MAM1 PE=1 SV=1	slr0186	372	1e-102	COG0119	Isopropylmalate/homocitrate/citramalate synthases	K01649	0	676	ath:AT5G23010	2-isopropylmalate synthase [EC:2.3.3.13]	GO:0043436;GO:0019758	GO:0046912//transferase activity, transferring acyl groups, acyl groups converted into alkyl on transfer	GO:0009536//plastid
IPMI LSU1	CL15125.Contig1_All	949	233.618	289.223	gi|18414006|ref|NP_567405.1|	477	1e-133	3-isopropylmalate dehydratase [Arabidopsis thaliana] >gi|75249794|sp|Q94AR8.1|LEUC_ARATH RecName: Full=3-isopropylmalate dehydratase; AltName: Full=Isopropylmalate isomerase large subunit 1; Short=AtIIL1; Flags: Precursor >gi|332657878|gb|AEE83278.1| 3-isopropylmalate dehydratase [Arabidopsis thaliana]	gi|145340177|ref|NM_117417.3|	1080	0	Arabidopsis thaliana 3-isopropylmalate dehydratase (IIL1) mRNA, complete cds	sp|Q94AR8|LEUC_ARATH	477	3e-135	3-isopropylmalate dehydratase OS=Arabidopsis thaliana GN=IIL1 PE=2 SV=1	MK1440	192	9e-49	COG0065	3-isopropylmalate dehydratase large subunit	K01703	6e-135	477	ath:AT4G13430	3-isopropylmalate/(R)-2-methylmalate dehydratase large subunit [EC:4.2.1.33 4.2.1.35]	-	-	-
	CL71.Contig3_All	961	0.273	0.6779	gi|18414006|ref|NP_567405.1|	531	1e-150	3-isopropylmalate dehydratase [Arabidopsis thaliana] >gi|75249794|sp|Q94AR8.1|LEUC_ARATH RecName: Full=3-isopropylmalate dehydratase; AltName: Full=Isopropylmalate isomerase large subunit 1; Short=AtIIL1; Flags: Precursor >gi|332657878|gb|AEE83278.1| 3-isopropylmalate dehydratase [Arabidopsis thaliana]	gi|145340177|ref|NM_117417.3|	1072	0	Arabidopsis thaliana 3-isopropylmalate dehydratase (IIL1) mRNA, complete cds	sp|Q94AR8|LEUC_ARATH	531	2e-151	3-isopropylmalate dehydratase OS=Arabidopsis thaliana GN=IIL1 PE=2 SV=1	MJ0499	200	3e-51	COG0065	3-isopropylmalate dehydratase large subunit	K01703	3e-151	531	ath:AT4G13430	3-isopropylmalate/(R)-2-methylmalate dehydratase large subunit [EC:4.2.1.33 4.2.1.35]	-	-	-
IPMI SSU2	CL15367.Contig1_All	962	112.995	285.427	gi|297824283|ref|XP_002880024.1|	424	1e-117	aconitase C-terminal domain-containing protein [Arabidopsis lyrata subsp. lyrata] >gi|297325863|gb|EFH56283.1| aconitase C-terminal domain-containing protein [Arabidopsis lyrata subsp. lyrata]	gi|330250293|gb|CP002685.1|	781	0	Arabidopsis thaliana chromosome 2, complete sequence	--	--	--	--	TM0555	107	3e-23	COG0066	3-isopropylmalate dehydratase small subunit	K01704	1e-118	423	ath:AT2G43100	3-isopropylmalate/(R)-2-methylmalate dehydratase small subunit [EC:4.2.1.33 4.2.1.35]	GO:0006970//response to osmotic stress;GO:0006551//leucine metabolic process	GO:0016836//hydro-lyase activity	GO:0043234//protein complex;GO:0009532//plastid stroma
IPMI SSU3	CL8261.Contig1_All	1216	57.8114	98.93	gi|15231608|ref|NP_191458.1|	442	1e-123	isopropylmalate isomerase 1 [Arabidopsis thaliana] >gi|7529742|emb|CAB86927.1| 3-isopropylmalate dehydratase-like protein (small subunit) [Arabidopsis thaliana] >gi|332646336|gb|AEE79857.1| isopropylmalate isomerase 1 [Arabidopsis thaliana]	gi|332640072|gb|CP002686.1|	761	0	Arabidopsis thaliana chromosome 3, complete sequence	--	--	--	--	TM0555	103	6e-22	COG0066	3-isopropylmalate dehydratase small subunit	K01704	4e-124	442	ath:AT3G58990	3-isopropylmalate/(R)-2-methylmalate dehydratase small subunit [EC:4.2.1.33 4.2.1.35]	-	-	-
IPMDH1	CL3445.Contig3_All	1388	7.2948	12.2027	gi|15241338|ref|NP_196924.1|	719	0	3-isopropylmalate dehydrogenase 3 [Arabidopsis thaliana] >gi|21759264|sp|Q9FMT1.1|LEU33_ARATH RecName: Full=3-isopropylmalate dehydrogenase 3, chloroplastic; Short=3-IPM-DH 3; Short=IMDH 3; AltName: Full=Beta-IPM dehydrogenase 3; Flags: Precursor >gi|9757801|dbj|BAB08299.1| 3-isopropylmalate dehydrogenase [Arabidopsis thaliana] >gi|53749178|gb|AAU90074.1| At5g14200 [Arabidopsis thaliana] >gi|5995…	gi|186522771|ref|NM_121424.5|	1392	0	Arabidopsis thaliana 3-isopropylmalate dehydrogenase 3 (IMD1) mRNA, complete cds	sp|Q9FMT1|LEU33_ARATH	719	0	3-isopropylmalate dehydrogenase 3, chloroplastic OS=Arabidopsis thaliana GN=IMDH3 PE=1 SV=1	slr1517	497	2e-140	COG0473	Isocitrate/isopropylmalate dehydrogenase	K00052	0	697	ath:AT1G31180	3-isopropylmalate dehydrogenase [EC:1.1.1.85]	GO:0008652//cellular amino acid biosynthetic process;GO:0006551//leucine metabolic process	GO:0046872//metal ion binding;GO:0004470//malic enzyme activity;GO:0016616//oxidoreductase activity, acting on the CH-OH group of donors, NAD or NADP as acceptor;GO:0000166//nucleotide binding	GO:0009536//plastid
	CL3445.Contig1_All	1470	0.0357	0.3693	gi|15220167|ref|NP_178171.1|	748	0	3-isopropylmalate dehydrogenase 2 [Arabidopsis thaliana] >gi|21759255|sp|P93832.1|LEU32_ARATH RecName: Full=3-isopropylmalate dehydrogenase 2, chloroplastic; Short=3-IPM-DH 2; Short=IMDH 2; AltName: Full=Beta-IPM dehydrogenase 2; Flags: Precursor >gi|340708011|pdb|3R8W|A Chain A, Structure Of 3-Isopropylmalate Dehydrogenase Isoform 2 From Arabidopsis Thaliana At 2.2 Angstrom Resolution >gi|340708…	gi|42456056|emb|BX831381.1|	1366	0	Arabidopsis thaliana Full-length cDNA Complete sequence from clone GSLTLS84ZG10 of Adult vegetative tissue of strain col-0 of Arabidopsis thaliana (thale cress)	sp|P93832|LEU32_ARATH	748	0	3-isopropylmalate dehydrogenase 2, chloroplastic OS=Arabidopsis thaliana GN=IMDH2 PE=1 SV=1	slr1517	503	4e-142	COG0473	Isocitrate/isopropylmalate dehydrogenase	K00052	0	748	ath:AT1G80560	3-isopropylmalate dehydrogenase [EC:1.1.1.85]	GO:0008652//cellular amino acid biosynthetic process;GO:0006551//leucine metabolic process	GO:0046872//metal ion binding;GO:0004470//malic enzyme activity;GO:0016616//oxidoreductase activity, acting on the CH-OH group of donors, NAD or NADP as acceptor;GO:0000166//nucleotide binding	GO:0009536//plastid
	CL3445.Contig2_All	1143	29.9257	45.31	gi|15241338|ref|NP_196924.1|	623	1e-177	3-isopropylmalate dehydrogenase 3 [Arabidopsis thaliana] >gi|21759264|sp|Q9FMT1.1|LEU33_ARATH RecName: Full=3-isopropylmalate dehydrogenase 3, chloroplastic; Short=3-IPM-DH 3; Short=IMDH 3; AltName: Full=Beta-IPM dehydrogenase 3; Flags: Precursor >gi|9757801|dbj|BAB08299.1| 3-isopropylmalate dehydrogenase [Arabidopsis thaliana] >gi|53749178|gb|AAU90074.1| At5g14200 [Arabidopsis thaliana] >gi|5995…	gi|42456056|emb|BX831381.1|	1350	0	Arabidopsis thaliana Full-length cDNA Complete sequence from clone GSLTLS84ZG10 of Adult vegetative tissue of strain col-0 of Arabidopsis thaliana (thale cress)	sp|Q9FMT1|LEU33_ARATH	623	7e-179	3-isopropylmalate dehydrogenase 3, chloroplastic OS=Arabidopsis thaliana GN=IMDH3 PE=1 SV=1	slr1517	457	2e-128	COG0473	Isocitrate/isopropylmalate dehydrogenase	K00052	1e-174	609	ath:AT1G31180	3-isopropylmalate dehydrogenase [EC:1.1.1.85]	-	-	-
	CL20774.Contig1_All	1456	23.3844	30.3497	gi|15220167|ref|NP_178171.1|	762	0	3-isopropylmalate dehydrogenase 2 [Arabidopsis thaliana] >gi|21759255|sp|P93832.1|LEU32_ARATH RecName: Full=3-isopropylmalate dehydrogenase 2, chloroplastic; Short=3-IPM-DH 2; Short=IMDH 2; AltName: Full=Beta-IPM dehydrogenase 2; Flags: Precursor >gi|340708011|pdb|3R8W|A Chain A, Structure Of 3-Isopropylmalate Dehydrogenase Isoform 2 From Arabidopsis Thaliana At 2.2 Angstrom Resolution >gi|340708…	gi|145337813|ref|NM_106704.3|	1618	0	Arabidopsis thaliana 3-isopropylmalate dehydrogenase 2 (IMD2) mRNA, complete cds	sp|P93832|LEU32_ARATH	762	0	3-isopropylmalate dehydrogenase 2, chloroplastic OS=Arabidopsis thaliana GN=IMDH2 PE=1 SV=1	slr1517	500	3e-141	COG0473	Isocitrate/isopropylmalate dehydrogenase	K00052	0	762	ath:AT1G80560	3-isopropylmalate dehydrogenase [EC:1.1.1.85]	-	-	-
BCAT3	CL201.Contig5_All	2160	19.9646	31.9185	gi|297816214|ref|XP_002875990.1|	746	0	ATBCAT-3 [Arabidopsis lyrata subsp. lyrata] >gi|297321828|gb|EFH52249.1| ATBCAT-3 [Arabidopsis lyrata subsp. lyrata]	gi|297816213|ref|XM_002875944.1|	1590	0	Arabidopsis lyrata subsp. lyrata ATBCAT-3, mRNA	sp|Q9M401|BCAT3_ARATH	725	0	Branched-chain-amino-acid aminotransferase 3, chloroplastic OS=Arabidopsis thaliana GN=BCAT3 PE=1 SV=1	BS_ywaA	278	3e-74	COG0115	Branched-chain amino acid aminotransferase/4-amino-4-deoxychorismate lyase	K00826	0	717	ath:AT3G49680	branched-chain amino acid aminotransferase [EC:2.6.1.42]	GO:0006520//cellular amino acid metabolic process	GO:0008483//transaminase activity	GO:0009536//plastid
	CL3170.Contig1_All	1422	15.2368	20.7678	gi|297794191|ref|XP_002864980.1|	725	0	ATBCAT-5 [Arabidopsis lyrata subsp. lyrata] >gi|297310815|gb|EFH41239.1| ATBCAT-5 [Arabidopsis lyrata subsp. lyrata]	gi|297794190|ref|XM_002864934.1|	1415	0	Arabidopsis lyrata subsp. lyrata ATBCAT-5, mRNA	sp|Q9FYA6|BCAT5_ARATH	722	0	Branched-chain-amino-acid aminotransferase 5, chloroplastic OS=Arabidopsis thaliana GN=BCAT5 PE=1 SV=1	BS_ywaA	283	5e-76	COG0115	Branched-chain amino acid aminotransferase/4-amino-4-deoxychorismate lyase	K00826	0	722	ath:AT5G65780	branched-chain amino acid aminotransferase [EC:2.6.1.42]	-	-	-
CYP79F1	CL10668.Contig1_All	1807	100.423	220.451	gi|171921116|gb|ACB59213.1|	934	0	CYP79F1 [Brassica oleracea]	gi|297844565|ref|XM_002890118.1|	1574	0	Arabidopsis lyrata subsp. lyrata CYP79F1, mRNA	sp|Q949U1|C79F1_ARATH	924	0	Dihomomethionine N-hydroxylase OS=Arabidopsis thaliana GN=CYP79F1 PE=1 SV=1	all1361	90.9	7e-18	COG2124	Cytochrome P450	K12154	0	924	ath:AT1G16410	cytochrome P450, family 79, subfamily F, polypeptide 1 [EC:1.14.13.-]	-	-	-
CYP79B2	CL1545.Contig1_All	1747	8.4684	20.5089	gi|297798024|ref|XP_002866896.1|	1053	0	CYP79B2 [Arabidopsis lyrata subsp. lyrata] >gi|297312732|gb|EFH43155.1| CYP79B2 [Arabidopsis lyrata subsp. lyrata]	gi|297798023|ref|XM_002866850.1|	2474	0	Arabidopsis lyrata subsp. lyrata CYP79B2, mRNA	sp|O81346|C79B2_ARATH	1046	0	Tryptophan N-monooxygenase 1 OS=Arabidopsis thaliana GN=CYP79B2 PE=1 SV=2	BH0579	107	7e-23	COG2124	Cytochrome P450	K11812	0	1046	ath:AT4G39950	cytochrome P450, family 79, subfamily B, polypeptide 2 [EC:1.14.13.-]	-	-	-
	CL1545.Contig2_All	1730	8.4303	6.5269	gi|297798024|ref|XP_002866896.1|	1002	0	CYP79B2 [Arabidopsis lyrata subsp. lyrata] >gi|297312732|gb|EFH43155.1| CYP79B2 [Arabidopsis lyrata subsp. lyrata]	gi|297798023|ref|XM_002866850.1|	1729	0	Arabidopsis lyrata subsp. lyrata CYP79B2, mRNA	sp|O81346|C79B2_ARATH	995	0	Tryptophan N-monooxygenase 1 OS=Arabidopsis thaliana GN=CYP79B2 PE=1 SV=2	BH0579	105	2e-22	COG2124	Cytochrome P450	K11812	0	995	ath:AT4G39950	cytochrome P450, family 79, subfamily B, polypeptide 2 [EC:1.14.13.-]	-	-	-
CYP83A1	CL11759.Contig1_All	1783	423.431	360.611	gi|15236349|ref|NP_193113.1|	905	0	cytochrome P450 83A1 [Arabidopsis thaliana] >gi|6166038|sp|P48421.2|C83A1_ARATH RecName: Full=Cytochrome P450 83A1; AltName: Full=CYPLXXXIII >gi|16226709|gb|AAL16238.1|AF428469_1 AT4g13770/F18A5_160 [Arabidopsis thaliana] >gi|2454176|gb|AAB71623.1| cytochrome P450 monooxygenase [Arabidopsis thaliana] >gi|3164128|dbj|BAA28532.1| cytochrome P450 monooxygenase [Arabidopsis thaliana] >gi|4455306|emb|…	gi|297800909|ref|XM_002868293.1|	1659	0	Arabidopsis lyrata subsp. lyrata CYP83A1, mRNA	sp|P48421|C83A1_ARATH	905	0	Cytochrome P450 83A1 OS=Arabidopsis thaliana GN=CYP83A1 PE=1 SV=2	all3746	110	6e-24	COG2124	Cytochrome P450	K12156	0	905	ath:AT4G13770	cytochrome P450, family 83, subfamily A, polypeptide 1 [EC:1.14.-.-]	GO:0019758	GO:0004497//monooxygenase activity;GO:0005506//iron ion binding	-
CYP83B1	CL13253.Contig1_All	1449	59.1597	109.472	gi|297798830|ref|XP_002867299.1|	894	0	CYP83B1 [Arabidopsis lyrata subsp. lyrata] >gi|297313135|gb|EFH43558.1| CYP83B1 [Arabidopsis lyrata subsp. lyrata]	gi|297798829|ref|XM_002867253.1|	1875	0	Arabidopsis lyrata subsp. lyrata CYP83B1, mRNA	sp|O65782|C83B1_ARATH	890	0	Cytochrome P450 83B1 OS=Arabidopsis thaliana GN=CYP83B1 PE=1 SV=1	BH0579	123	7e-28	COG2124	Cytochrome P450	K11818	0	890	ath:AT4G31500	cytochrome P450, family 83, subfamily B, polypeptide 1 [EC:1.14.-.-]	GO:0048364//root development;GO:0006568//tryptophan metabolic process;GO:0009639//response to red or far red light;GO:0042742//defense response to bacterium;GO:0019761//glucosinolate biosynthetic process;GO:0009683;GO:0052482	GO:0004497//monooxygenase activity;GO:0005506//iron ion binding	GO:0016020//membrane;GO:0043231//intracellular membrane-bounded organelle
GSTF9	CL11782.Contig1_All	1086	1442.17	2006.7	gi|166359602|gb|ABY86893.1|	421	1e-117	glutathione S-transferase [Eutrema halophilum]	gi|30684734|ref|NM_128638.2|	846	0	Arabidopsis thaliana glutathione S-transferase (GSTF9) mRNA, complete cds	sp|O80852|GSTF9_ARATH	420	8e-118	Glutathione S-transferase F9 OS=Arabidopsis thaliana GN=GSTF9 PE=1 SV=1	SMb20420	94	4e-19	COG0625	Glutathione S-transferase	K00799	1e-88	323	rcu:RCOM_0324140	glutathione S-transferase [EC:2.5.1.18]	-	-	-
GSTF10	CL10342.Contig1_All	1020	109.295	133.587	gi|297822801|ref|XP_002879283.1|	401	1e-110	early dehydration-induced 13 [Arabidopsis lyrata subsp. lyrata] >gi|297325122|gb|EFH55542.1| early dehydration-induced 13 [Arabidopsis lyrata subsp. lyrata]	gi|297822800|ref|XM_002879237.1|	801	0	Arabidopsis lyrata subsp. lyrata early dehydration-induced 13 (ATGSTF10), mRNA	sp|P42761|GSTFA_ARATH	400	6e-112	Glutathione S-transferase F10 OS=Arabidopsis thaliana GN=GSTF10 PE=1 SV=3	SMb20420	97.1	4e-20	COG0625	Glutathione S-transferase	K00799	8e-80	294	vvi:100233043	glutathione S-transferase [EC:2.5.1.18]	GO:0006952//defense response;GO:0009404//toxin metabolic process;GO:0010038//response to metal ion	GO:0046914//transition metal ion binding;GO:0042277//peptide binding;GO:0004601//peroxidase activity;GO:0016765//transferase activity, transferring alkyl or aryl (other than methyl) groups	GO:0009532//plastid stroma;GO:0005576//extracellular region;GO:0016020//membrane
GSTF11	CL7458.Contig2_All	843	2.4893	6.0533	gi|297828794|ref|XP_002882279.1|	397	1e-109	glutathione S-transferase F11 [Arabidopsis lyrata subsp. lyrata] >gi|297328119|gb|EFH58538.1| glutathione S-transferase F11 [Arabidopsis lyrata subsp. lyrata]	gi|30678782|ref|NM_111189.2|	900	0	Arabidopsis thaliana glutathione S-transferase (GSTF11) mRNA, complete cds	sp|Q96324|GSTFB_ARATH	386	9e-108	Glutathione S-transferase F11 OS=Arabidopsis thaliana GN=GSTF11 PE=2 SV=1	VCA0584	77	4e-14	COG0625	Glutathione S-transferase	K00799	2e-107	386	ath:AT3G03190	glutathione S-transferase [EC:2.5.1.18]	-	-	-
GSTU20	CL1055.Contig4_All	1013	38.5824	50.5888	gi|18411929|ref|NP_565178.1|	423	1e-117	glutathione S-transferase TAU 19 [Arabidopsis thaliana] >gi|75338923|sp|Q9ZRW8.1|GSTUJ_ARATH RecName: Full=Glutathione S-transferase U19; Short=AtGSTU19; AltName: Full=GST class-tau member 19; AltName: Full=Glutathione S-transferase 8 >gi|14326477|gb|AAK60284.1|AF385691_1 At1g78380/F3F9_11 [Arabidopsis thaliana] >gi|4006934|emb|CAA10060.1| glutathione transferase [Arabidopsis thaliana] >gi|187002…	gi|186496235|ref|NM_106485.3|	860	0	Arabidopsis thaliana glutathione S-transferase TAU 19 (GSTU19) mRNA, complete cds	sp|Q9ZRW8|GSTUJ_ARATH	423	9e-119	Glutathione S-transferase U19 OS=Arabidopsis thaliana GN=GSTU19 PE=2 SV=1	NMA0498	77.8	3e-14	COG0625	Glutathione S-transferase	K00799	1e-88	323	vvi:100252492	glutathione S-transferase [EC:2.5.1.18]	-	-	-
	CL1055.Contig1_All	1016	0.2065	0	gi|18411929|ref|NP_565178.1|	386	1e-106	glutathione S-transferase TAU 19 [Arabidopsis thaliana] >gi|75338923|sp|Q9ZRW8.1|GSTUJ_ARATH RecName: Full=Glutathione S-transferase U19; Short=AtGSTU19; AltName: Full=GST class-tau member 19; AltName: Full=Glutathione S-transferase 8 >gi|14326477|gb|AAK60284.1|AF385691_1 At1g78380/F3F9_11 [Arabidopsis thaliana] >gi|4006934|emb|CAA10060.1| glutathione transferase [Arabidopsis thaliana] >gi|187002…	gi|42474414|emb|BX814022.1|	597	1e-168	Arabidopsis thaliana Full-length cDNA Complete sequence from clone GSLTFB52ZF02 of Flowers and buds of strain col-0 of Arabidopsis thaliana (thale cress)	sp|Q9ZRW8|GSTUJ_ARATH	386	9e-108	Glutathione S-transferase U19 OS=Arabidopsis thaliana GN=GSTU19 PE=2 SV=1	sspA	75.1	2e-13	COG0625	Glutathione S-transferase	K00799	8e-89	324	vvi:100252492	glutathione S-transferase [EC:2.5.1.18]	-	-	-
GGP1	CL11697.Contig1_All	1058	89.5519	215.196	gi|15234763|ref|NP_194782.1|	476	1e-133	class I glutamine amidotransferase domain-containing protein [Arabidopsis thaliana] >gi|15294152|gb|AAK95253.1|AF410267_1 AT4g30530/F17I23_130 [Arabidopsis thaliana] >gi|20147269|gb|AAM10348.1| AT4g30530/F17I23_130 [Arabidopsis thaliana] >gi|332660377|gb|AEE85777.1| class I glutamine amidotransferase domain-containing protein [Arabidopsis thaliana]	gi|145349997|ref|NM_119199.4|	916	0	Arabidopsis thaliana class I glutamine amidotransferase domain-containing protein (AT4G30530) mRNA, complete cds	--	--	--	--	PA1742	94.4	3e-19	COG0518	GMP synthase - Glutamine amidotransferase domain	--	--	--	--	--	-	-	-
SUR1	CL12720.Contig1_All	1576	180.121	370.912	gi|297836820|ref|XP_002886292.1|	852	0	ROOTY/SUPERROOT1 [Arabidopsis lyrata subsp. lyrata] >gi|297332132|gb|EFH62551.1| ROOTY/SUPERROOT1 [Arabidopsis lyrata subsp. lyrata]	gi|297836819|ref|XM_002886246.1|	1742	0	Arabidopsis lyrata subsp. lyrata ROOTY/SUPERROOT1, mRNA	sp|Q9SIV0|SUR1_ARATH	842	0	S-alkyl-thiohydroximate lyase SUR1 OS=Arabidopsis thaliana GN=SUR1 PE=1 SV=1	NMB1473	150	5e-36	COG0436	Aspartate/tyrosine/aromatic aminotransferase	K11819	0	842	ath:AT2G20610	ROOTY/SUPERROOT1 [EC:4.4.1.-]	-	-	-
UGT74B1	CL12550.Contig1_All	1610	186.842	277.435	gi|297850888|ref|XP_002893325.1|	843	0	UDP-glucosyl transferase 74B1 [Arabidopsis lyrata subsp. lyrata] >gi|297339167|gb|EFH69584.1| UDP-glucosyl transferase 74B1 [Arabidopsis lyrata subsp. lyrata]	gi|297850887|ref|XM_002893279.1|	1746	0	Arabidopsis lyrata subsp. lyrata UDP-glucosyl transferase 74B1 (UGT74B1), mRNA	sp|O48676|U74B1_ARATH	840	0	UDP-glycosyltransferase 74B1 OS=Arabidopsis thaliana GN=UGT74B1 PE=1 SV=1	BS_yojK	53.5	1e-06	COG1819	Glycosyl transferases, related to UDP-glucuronosyltransferase	K11820	0	840	ath:AT1G24100	N-hydroxythioamide S-beta-glucosyltransferase [EC:2.4.1.195]	-	-	-
UGT74C1	CL12837.Contig1_All	1592	116.062	256.156	gi|297822921|ref|XP_002879343.1|	834	0	UDP-glucoronosyl/UDP-glucosyl transferase family protein [Arabidopsis lyrata subsp. lyrata] >gi|297325182|gb|EFH55602.1| UDP-glucoronosyl/UDP-glucosyl transferase family protein [Arabidopsis lyrata subsp. lyrata]	gi|42569532|ref|NM_128737.3|	1673	0	Arabidopsis thaliana UDP-glucosyl transferase 74c1-like protein (AT2G31790) mRNA, complete cds	sp|Q9SKC1|U74C1_ARATH	829	0	UDP-glycosyltransferase 74C1 OS=Arabidopsis thaliana GN=UGT74C1 PE=2 SV=1	BS_yjiC	52.8	2e-06	COG1819	Glycosyl transferases, related to UDP-glucuronosyltransferase	K13691	8e-118	421	rcu:RCOM_0100870	pathogen-inducible salicylic acid glucosyltransferase [EC:2.4.1.-]	-	GO:0016757//transferase activity, transferring glycosyl groups	-
SOT18	CL13054.Contig1_All	1299	168.411	295.63	gi|15221130|ref|NP_177549.1|	687	0	sulfotransferase 18 [Arabidopsis thaliana] >gi|75169683|sp|Q9C9C9.1|SOT18_ARATH RecName: Full=Sulfotransferase 18; Short=AtSOT18; AltName: Full=Desulfoglucosinolate sulfotransferase B; Short=AtST5b >gi|332197428|gb|AEE35549.1| sulfotransferase 18 [Arabidopsis thaliana]	gi|332189094|gb|CP002684.1|	1445	0	Arabidopsis thaliana chromosome 1, complete sequence	sp|Q9C9C9|SOT18_ARATH	687	0	Sulfotransferase 18 OS=Arabidopsis thaliana GN=SOT18 PE=1 SV=1	--	--	--	--	--	K11821	1e-157	553	ath:AT1G74100	desulfoglucosinolate sulfotransferase A/B/C [EC:2.8.2.-]	GO:0019758	GO:0047364//desulfoglucosinolate sulfotransferase activity	-
SOT17	CL19111.Contig1_All	755	7.7824	10.4978	gi|15221820|ref|NP_173294.1|	443	1e-123	sulfotransferase 17 [Arabidopsis thaliana] >gi|75173378|sp|Q9FZ80.1|SOT17_ARATH RecName: Full=Sulfotransferase 17; Short=AtSOT17; AltName: Full=Desulfoglucosinolate sulfotransferase C; Short=AtST5c >gi|332191611|gb|AEE29732.1| sulfotransferase 17 [Arabidopsis thaliana]	gi|297844811|ref|XM_002890241.1|	862	0	Arabidopsis lyrata subsp. lyrata sulfotransferase family protein, mRNA	sp|Q9FZ80|SOT17_ARATH	443	5e-125	Sulfotransferase 17 OS=Arabidopsis thaliana GN=SOT17 PE=1 SV=1	--	--	--	--	--	K11821	2e-91	332	ath:AT1G74100	desulfoglucosinolate sulfotransferase A/B/C [EC:2.8.2.-]	GO:0009753//response to jasmonic acid stimulus;GO:0019758	GO:0047364//desulfoglucosinolate sulfotransferase activity	-
SOT16	CL14695.Contig1_All	787	0.7999	0.2759	gi|297842165|ref|XP_002888964.1|	335	3e-91	sulfotransferase family protein [Arabidopsis lyrata subsp. lyrata] >gi|297334805|gb|EFH65223.1| sulfotransferase family protein [Arabidopsis lyrata subsp. lyrata]	gi|332189094|gb|CP002684.1|	648	0	Arabidopsis thaliana chromosome 1, complete sequence	sp|Q9C9D0|SOT16_ARATH	334	4e-92	Sulfotransferase 16 OS=Arabidopsis thaliana GN=SOT16 PE=1 SV=1	--	--	--	--	--	K11821	7e-92	334	ath:AT1G74100	desulfoglucosinolate sulfotransferase A/B/C [EC:2.8.2.-]	GO:0009753//response to jasmonic acid stimulus;GO:0019758	GO:0047364//desulfoglucosinolate sulfotransferase activity	-
	Unigene1796_All	592	2.9244	6.6024	gi|297842165|ref|XP_002888964.1|	335	2e-91	sulfotransferase family protein [Arabidopsis lyrata subsp. lyrata] >gi|297334805|gb|EFH65223.1| sulfotransferase family protein [Arabidopsis lyrata subsp. lyrata]	gi|332189094|gb|CP002684.1|	652	0	Arabidopsis thaliana chromosome 1, complete sequence	sp|Q9C9D0|SOT16_ARATH	334	2e-92	Sulfotransferase 16 OS=Arabidopsis thaliana GN=SOT16 PE=1 SV=1	--	--	--	--	--	K11821	4e-92	334	ath:AT1G74100	desulfoglucosinolate sulfotransferase A/B/C [EC:2.8.2.-]	-	-	-
FMO-GSOX1	CL18160.Contig1_All	411	3.1911	3.6984	gi|116293735|gb|ABJ98059.1|	250	5e-66	FMO-like protein [Eutrema halophilum]	gi|332189094|gb|CP002684.1|	474	1e-131	Arabidopsis thaliana chromosome 1, complete sequence	sp|Q9SS04|GSOX1_ARATH	248	6e-67	Flavin-containing monooxygenase FMO GS-OX1 OS=Arabidopsis thaliana GN=FMOGS-OX1 PE=2 SV=1	SPBP16F5.08c	64.7	4e-11	COG2072	Predicted flavoprotein involved in K+ transport	K00485	4e-51	197	ath:AT1G12200	dimethylaniline monooxygenase (N-oxide forming) [EC:1.14.13.8]	GO:0008152//metabolic process	GO:0030554//adenyl nucleotide binding;GO:0016709//oxidoreductase activity, acting on paired donors, with incorporation or reduction of molecular oxygen, NADH or NADPH as one donor, and incorporation of one atom of oxygen	GO:0043231//intracellular membrane-bounded organelle
FMO-GSOX5	CL5158.Contig1_All	764	9.2014	10.232	gi|145323866|ref|NP_001077522.1|	414	1e-115	flavin-monooxygenase glucosinolate S-oxygenase 5 [Arabidopsis thaliana] >gi|332190721|gb|AEE28842.1| flavin-monooxygenase glucosinolate S-oxygenase 5 [Arabidopsis thaliana]	gi|186478402|ref|NM_101086.4|	618	1e-174	Arabidopsis thaliana flavin-monooxygenase glucosinolate S-oxygenase 5 (FMO GS-OX5) mRNA, complete cds	sp|A8MRX0|GSOX5_ARATH	414	3e-116	Flavin-containing monooxygenase FMO GS-OX5 OS=Arabidopsis thaliana GN=FMOGS-OX5 PE=2 SV=2	SMc04149	53.5	4e-07	COG2072	Predicted flavoprotein involved in K+ transport	K00485	3e-82	302	ath:AT1G12200	dimethylaniline monooxygenase (N-oxide forming) [EC:1.14.13.8]	-	-	-
GS-OH	CL12207.Contig1_All	1532	1353.01	3354.85	gi|75313535|sp|Q9SKK4.1|GSL_ARATH	517	1e-145	RecName: Full=Probable 2-oxoacid dependent dioxygenase	gi|237682459|gb|FJ376074.1|	613	1e-172	Brassica rapa subsp. pekinensis 2-oxoacid-dependent dioxygenase (GSL-OH) mRNA, complete cds	sp|Q9SKK4|GSL_ARATH	517	7e-147	Probable 2-oxoacid dependent dioxygenase OS=Arabidopsis thaliana GN=GSL-OH PE=2 SV=1	PA4191	92.4	2e-18	COG3491	Isopenicillin N synthase and related dioxygenases	K13229	3e-74	276	zma:541977	2-oxoglutarate-dependent dioxygenase [EC:1.14.11.-]	-	-	-
CYP81F2	CL2102.Contig1_All	1601	7.0451	9.2908	gi|21618274|gb|AAM67324.1|	937	0	cytochrome P450 monooxygenase CYP91A2 [Arabidopsis thaliana]	gi|21405980|gb|AY087256.1|	1762	0	Arabidopsis thaliana clone 33365 mRNA, complete sequence	sp|O65790|C81F1_ARATH	937	0	Cytochrome P450 81F1 OS=Arabidopsis thaliana GN=CYP81F1 PE=2 SV=2	all3746	124	6e-28	COG2124	Cytochrome P450	K00517	0	937	ath:AT4G37430	[EC:1.14.-.-]	-	-	-
APK1	CL11525.Contig1_All	1026	39.2185	82.6467	gi|15225999|ref|NP_179082.1|	501	1e-140	Adenylyl-sulfate kinase 1 [Arabidopsis thaliana] >gi|7387811|sp|Q43295.1|KAP1_ARATH RecName: Full=Adenylyl-sulfate kinase 1, chloroplastic; AltName: Full=ATP adenosine-5'-phosphosulfate 3'-phosphotransferase; AltName: Full=Adenosine-5'-phosphosulfate kinase; Short=APS kinase; Flags: Precursor >gi|414737|emb|CAA53426.1| APS kinase [Arabidopsis thaliana] >gi|450235|gb|AAC50035.1| APS kinase [Arabid…	gi|145359973|ref|NM_127039.3|	910	0	Arabidopsis thaliana Adenylyl-sulfate kinase 1 (APK) mRNA, complete cds	sp|Q43295|KAP1_ARATH	501	3e-142	Adenylyl-sulfate kinase 1, chloroplastic OS=Arabidopsis thaliana GN=AKN1 PE=2 SV=1	CAC0103	221	2e-57	COG0529	Adenylylsulfate kinase and related kinases	K00860	6e-142	501	ath:AT2G14750	adenylylsulfate kinase [EC:2.7.1.25]	-	-	-
APK2	CL4873.Contig1_All	1276	49.9538	84.4079	gi|15236087|ref|NP_195704.1|	319	5e-86	Adenylyl-sulfate kinase 2 [Arabidopsis thaliana] >gi|7387808|sp|O49196.1|KAP2_ARATH RecName: Full=Adenylyl-sulfate kinase 2, chloroplastic; AltName: Full=ATP adenosine-5'-phosphosulfate 3'-phosphotransferase; AltName: Full=Adenosine-5'-phosphosulfate kinase; Short=APS kinase; Flags: Precursor >gi|18087563|gb|AAL58913.1|AF462823_1 AT4g39940/T5J17_110 [Arabidopsis thaliana] >gi|2829133|gb|AAC39520.…	gi|297798021|ref|XM_002866849.1|	1140	0	Arabidopsis lyrata subsp. lyrata aps-kinase 2 (AKN2), mRNA	sp|O49196|KAP2_ARATH	319	2e-87	Adenylyl-sulfate kinase 2, chloroplastic OS=Arabidopsis thaliana GN=AKN2 PE=2 SV=1	CAC0103	172	3e-54	COG0529	Adenylylsulfate kinase and related kinases	K00860	3e-87	319	ath:AT4G39940	adenylylsulfate kinase [EC:2.7.1.25]	-	-	-
GSH1	CL51.Contig13_All	1921	137.586	183.856	gi|120972552|gb|ABM46854.1|	1008	0	gamma-glutamylcysteine synthetase [Chorispora bungeana]	gi|312282404|dbj|AK352982.1|	2343	0	Thellungiella halophila mRNA, complete cds, clone: RTFL01-19-E11	sp|P46309|GSH1_ARATH	1004	0	Glutamate--cysteine ligase, chloroplastic OS=Arabidopsis thaliana GN=GSH1 PE=1 SV=2	CC3414	537	3e-152	COG3572	Gamma-glutamylcysteine synthetase	K01919	0	904	ath:AT4G23100	glutamate--cysteine ligase [EC:6.3.2.2]	GO:0010038//response to metal ion;GO:0052482;GO:0042435//indole derivative biosynthetic process;GO:0042742//defense response to bacterium;GO:0009719//response to endogenous stimulus;GO:0006749//glutathione metabolic process;GO:0019758	GO:0016881//acid-amino acid ligase activity;GO:0032559//adenyl ribonucleotide binding	GO:0009532//plastid stroma
MYR	CL766.Contig2_All	1825	133.123	163.782	gi|56112345|gb|AAV71147.1|	1052	0	myrosinase [Armoracia rusticana]	gi|56112344|gb|AY822710.1|	2522	0	Armoracia rusticana myrosinase (MY1) mRNA, complete cds	sp|Q9C5C2|BGL37_ARATH	807	0	Myrosinase 2 OS=Arabidopsis thaliana GN=TGG2 PE=1 SV=1	BH1923	274	4e-73	COG2723	Beta-glucosidase/6-phospho-beta-glucosidase/beta-galactosidase	K01188	1e-134	477	sbi:SORBI_06g019840	beta-glucosidase [EC:3.2.1.21]	GO:0006952//defense response;GO:0010118//stomatal movement;GO:0009725//response to hormone stimulus;GO:0019759	GO:0043169//cation binding;GO:0015926//glucosidase activity	GO:0005618//cell wall;GO:0005840//ribosome;GO:0009536//plastid;GO:0042579//microbody;GO:0005576//extracellular region
	CL766.Contig4_All	1851	62.7217	69.9185	gi|56112345|gb|AAV71147.1|	1050	0	myrosinase [Armoracia rusticana]	gi|56112344|gb|AY822710.1|	2363	0	Armoracia rusticana myrosinase (MY1) mRNA, complete cds	sp|Q9C5C2|BGL37_ARATH	820	0	Myrosinase 2 OS=Arabidopsis thaliana GN=TGG2 PE=1 SV=1	BH1923	280	8e-75	COG2723	Beta-glucosidase/6-phospho-beta-glucosidase/beta-galactosidase	K01188	5e-137	485	sbi:SORBI_06g019840	beta-glucosidase [EC:3.2.1.21]	GO:0006952//defense response;GO:0010118//stomatal movement;GO:0009725//response to hormone stimulus;GO:0019759	GO:0043169//cation binding;GO:0015926//glucosidase activity	GO:0005618//cell wall;GO:0005840//ribosome;GO:0009536//plastid;GO:0042579//microbody;GO:0005576//extracellular region
	Unigene1232_All	1765	40.7804	49.6422	gi|56112345|gb|AAV71147.1|	1048	0	myrosinase [Armoracia rusticana]	gi|56112344|gb|AY822710.1|	2226	0	Armoracia rusticana myrosinase (MY1) mRNA, complete cds	sp|Q9C5C2|BGL37_ARATH	820	0	Myrosinase 2 OS=Arabidopsis thaliana GN=TGG2 PE=1 SV=1	BH1923	275	1e-73	COG2723	Beta-glucosidase/6-phospho-beta-glucosidase/beta-galactosidase	K01188	2e-136	484	sbi:SORBI_06g019840	beta-glucosidase [EC:3.2.1.21]	GO:0006952//defense response;GO:0010118//stomatal movement;GO:0009725//response to hormone stimulus;GO:0019759	GO:0043169//cation binding;GO:0015926//glucosidase activity	GO:0005618//cell wall;GO:0005840//ribosome;GO:0009536//plastid;GO:0042579//microbody;GO:0005576//extracellular region
	CL766.Contig1_All	1794	128.435	165.946	gi|56112345|gb|AAV71147.1|	1040	0	myrosinase [Armoracia rusticana]	gi|56112344|gb|AY822710.1|	2290	0	Armoracia rusticana myrosinase (MY1) mRNA, complete cds	sp|Q9C5C2|BGL37_ARATH	794	0	Myrosinase 2 OS=Arabidopsis thaliana GN=TGG2 PE=1 SV=1	BH1923	273	7e-73	COG2723	Beta-glucosidase/6-phospho-beta-glucosidase/beta-galactosidase	K01188	8e-136	481	sbi:SORBI_06g019840	beta-glucosidase [EC:3.2.1.21]	GO:0006952//defense response;GO:0010118//stomatal movement;GO:0009725//response to hormone stimulus;GO:0019759	GO:0043169//cation binding;GO:0015926//glucosidase activity	GO:0005618//cell wall;GO:0005840//ribosome;GO:0009536//plastid;GO:0042579//microbody;GO:0005576//extracellular region
	CL766.Contig5_All	1059	165.411	232.627	gi|56112345|gb|AAV71147.1|	536	1e-151	myrosinase [Armoracia rusticana]	gi|56112344|gb|AY822710.1|	1019	0	Armoracia rusticana myrosinase (MY1) mRNA, complete cds	sp|Q9C5C2|BGL37_ARATH	404	3e-113	Myrosinase 2 OS=Arabidopsis thaliana GN=TGG2 PE=1 SV=1	BH1923	132	8e-31	COG2723	Beta-glucosidase/6-phospho-beta-glucosidase/beta-galactosidase	K01188	3e-66	249	osa:4336146	beta-glucosidase [EC:3.2.1.21]	GO:0009725//response to hormone stimulus;GO:0006952//defense response;GO:0010118//stomatal movement	GO:0004553//hydrolase activity, hydrolyzing O-glycosyl compounds;GO:0005488//binding	-
Dof1.1	CL441.Contig6_All	1066	9.6459	9.9814	gi|79317183|ref|NP_001030988.1|	560	1e-158	Dof zinc finger protein DOF1.1 [Arabidopsis thaliana] >gi|8439908|gb|AAF75094.1|AC007583_30 Strong similarity to zinc finger protein OBP2 from Arabidopsis thaliana gb|AF155816. EST gb|N65215 comes from this gene >gi|332190033|gb|AEE28154.1| Dof zinc finger protein DOF1.1 [Arabidopsis thaliana]	gi|332189094|gb|CP002684.1|	1039	0	Arabidopsis thaliana chromosome 1, complete sequence	sp|Q8L9V6|DOF11_ARATH	558	2e-159	Dof zinc finger protein DOF1.1 OS=Arabidopsis thaliana GN=DOF1.1 PE=1 SV=2	--	--	--	--	--	--	--	--	--	--	-	-	-
	CL441.Contig1_All	821	4.9842	3.9673	gi|79317183|ref|NP_001030988.1|	412	1e-114	Dof zinc finger protein DOF1.1 [Arabidopsis thaliana] >gi|8439908|gb|AAF75094.1|AC007583_30 Strong similarity to zinc finger protein OBP2 from Arabidopsis thaliana gb|AF155816. EST gb|N65215 comes from this gene >gi|332190033|gb|AEE28154.1| Dof zinc finger protein DOF1.1 [Arabidopsis thaliana]	gi|332189094|gb|CP002684.1|	777	0	Arabidopsis thaliana chromosome 1, complete sequence	sp|Q8L9V6|DOF11_ARATH	412	1e-115	Dof zinc finger protein DOF1.1 OS=Arabidopsis thaliana GN=DOF1.1 PE=1 SV=2	--	--	--	--	--	--	--	--	--	--	-	-	-
IQD1-1	CL10699.Contig1_All	1864	72.6415	78.9834	gi|145357576|ref|NP_568110.2|	806	0	protein IQ-domain 2 [Arabidopsis thaliana] >gi|238481199|ref|NP_001154693.1| protein IQ-domain 2 [Arabidopsis thaliana] >gi|334187391|ref|NP_001190211.1| protein IQ-domain 2 [Arabidopsis thaliana] >gi|15982840|gb|AAL09767.1| AT5g03040/F15A17_70 [Arabidopsis thaliana] >gi|23506103|gb|AAN28911.1| At5g03040/F15A17_70 [Arabidopsis thaliana] >gi|332003165|gb|AED90548.1| protein IQ-domain 2 [Arabidopsi…	gi|334187390|ref|NM_001203282.1|	1247	0	Arabidopsis thaliana protein IQ-domain 2 (iqd2) mRNA, complete cds	sp|Q9SF32|IQD1_ARATH	468	6e-132	Protein IQ-DOMAIN 1 OS=Arabidopsis thaliana GN=IQD1 PE=1 SV=1	--	--	--	--	--	--	--	--	--	--	-	-	-
MYB28	CL622.Contig5_All	1645	4.4329	5.2141	gi|15240251|ref|NP_200950.1|	611	1e-173	myb domain protein 28 [Arabidopsis thaliana] >gi|9757864|dbj|BAB08498.1| transcription factor [Arabidopsis thaliana] >gi|41619486|gb|AAS10113.1| MYB transcription factor [Arabidopsis thaliana] >gi|114213503|gb|ABI54334.1| At5g61420 [Arabidopsis thaliana] >gi|332010084|gb|AED97467.1| myb domain protein 28 [Arabidopsis thaliana]	gi|186532639|ref|NM_125535.3|	1132	0	Arabidopsis thaliana myb domain protein 28 (MYB28) mRNA, complete cds	sp|O49608|MYB32_ARATH	197	1e-50	Transcription factor MYB32 OS=Arabidopsis thaliana GN=MYB32 PE=2 SV=1	ECU11g1690	111	4e-24	COG5147	Myb superfamily proteins, including transcription factors and mRNA splicing factors	K09422	8e-175	611	ath:AT5G61420	myb proto-oncogene protein, plant	GO:0052482;GO:0009725//response to hormone stimulus;GO:0006970//response to osmotic stress;GO:0006807//nitrogen compound metabolic process;GO:0019761//glucosinolate biosynthetic process	-	-
MYB29	CL622.Contig4_All	1445	0.6535	1.4276	gi|15240838|ref|NP_196386.1|	547	1e-154	myb domain protein 29 [Arabidopsis thaliana] >gi|9759591|dbj|BAB11448.1| transcription factor-like protein [Arabidopsis thaliana] >gi|41619370|gb|AAS10087.1| MYB transcription factor [Arabidopsis thaliana] >gi|332003811|gb|AED91194.1| myb domain protein 29 [Arabidopsis thaliana]	gi|312283110|dbj|AK353335.1|	856	0	Thellungiella halophila mRNA, complete cds, clone: RTFL01-35-C19	sp|Q50EX6|ODO1_PETHY	203	2e-52	Protein ODORANT1 OS=Petunia hybrida GN=ODO1 PE=2 SV=1	ECU11g1690	112	1e-24	COG5147	Myb superfamily proteins, including transcription factors and mRNA splicing factors	K09422	9e-156	547	ath:AT5G07690	myb proto-oncogene protein, plant	GO:0010675//regulation of cellular carbohydrate metabolic process;GO:0009725//response to hormone stimulus;GO:0009267//cellular response to starvation;GO:0010468//regulation of gene expression	-	GO:0043231//intracellular membrane-bounded organelle
MYB34	CL6638.Contig1_All	1383	37.1367	65.7876	gi|15239466|ref|NP_200897.1|	498	1e-140	myb domain protein 34 [Arabidopsis thaliana] >gi|3150037|gb|AAC16897.1| ATR1 [Arabidopsis thaliana] >gi|10177313|dbj|BAB10639.1| ATR1 [Arabidopsis thaliana] >gi|41619482|gb|AAS10112.1| MYB transcription factor [Arabidopsis thaliana] >gi|126352288|gb|ABO09889.1| At5g60890 [Arabidopsis thaliana] >gi|332010010|gb|AED97393.1| myb domain protein 34 [Arabidopsis thaliana]	gi|30697441|ref|NM_125482.2|	928	0	Arabidopsis thaliana myb domain protein 34 (MYB34) mRNA, complete cds	sp|O49608|MYB32_ARATH	205	4e-53	Transcription factor MYB32 OS=Arabidopsis thaliana GN=MYB32 PE=2 SV=1	ECU11g1690	98.2	3e-20	COG5147	Myb superfamily proteins, including transcription factors and mRNA splicing factors	K09422	6e-141	498	ath:AT5G60890	myb proto-oncogene protein, plant	GO:0010675//regulation of cellular carbohydrate metabolic process;GO:0052482;GO:0009725//response to hormone stimulus;GO:0009267//cellular response to starvation;GO:0010468//regulation of gene expression;GO:0006970//response to osmotic stress;GO:0006807//nitrogen compound metabolic process;GO:0019761//glucosinolate biosynthetic process	-	GO:0043231//intracellular membrane-bounded organelle
MYB51	CL4908.Contig1_All	1556	21.4769	17.9327	gi|15221803|ref|NP_173292.1|	595	1e-169	myb domain protein 51 [Arabidopsis thaliana] >gi|30017319|gb|AAP12893.1| At1g18570 [Arabidopsis thaliana] >gi|41619108|gb|AAS10025.1| MYB transcription factor [Arabidopsis thaliana] >gi|332191609|gb|AEE29730.1| myb domain protein 51 [Arabidopsis thaliana]	gi|42562150|ref|NM_101715.3|	1098	0	Arabidopsis thaliana myb domain protein 51 (MYB51) mRNA, complete cds	sp|O49608|MYB32_ARATH	210	2e-54	Transcription factor MYB32 OS=Arabidopsis thaliana GN=MYB32 PE=2 SV=1	ECU11g1690	109	1e-23	COG5147	Myb superfamily proteins, including transcription factors and mRNA splicing factors	K09422	5e-170	595	ath:AT1G18570	myb proto-oncogene protein, plant	GO:0006568//tryptophan metabolic process;GO:0010675//regulation of cellular carbohydrate metabolic process;GO:0010468//regulation of gene expression;GO:0019761//glucosinolate biosynthetic process;GO:0009725//response to hormone stimulus;GO:0006952//defense response;GO:0009267//cellular response to starvation	GO:0001071	GO:0043231//intracellular membrane-bounded organelle

## Sheet: P-type function annotation
Gene	#GeneID	GeneLength	RPKM-CK	RPKM-T	COG_class	COG_class_annotation	GO_annotation	KEGG_annotation	Swissprot_annotation	TrEMBL_annotation	nr_annotation	nt_annotation
BCAT4	T_Unigene_BMK.13352	1459	227.676	671.743	--	--	Molecular Function: branched-chain-amino-acid transaminase activity (GO:0004084);; Molecular Function: protein binding (GO:0005515);; Cellular Component: mitochondrion (GO:0005739);; Cellular Component: cytosol (GO:0005829);; Biological Process: acetyl-CoA metabolic process (GO:0006084);; Biological Process: branched-chain amino acid metabolic process (GO:0009081);; Biological Process: toxin cata…	K00826|0.0|ath:AT3G19710|branched-chain amino acid aminotransferase [EC:2.6.1.42]	sp|Q9LE06|BCAT4_ARATH Probable branched-chain-amino-acid aminotransferase 4 OS=Arabidopsis thaliana GN=BCAT4 PE=1 SV=1	Branched-chain aminotransferase 4 GN=BCAT4-1 OS=Brassica rapa subsp. pekinensis (Chinese cabbage) PE=2 SV=1	gi|237682390|gb|ACR10244.1| branched-chain aminotransferase 4 [Brassica rapa subsp. pekinensis]	Arabidopsis lyrata subsp. lyrata branched-chain aminotransferase4 (BCAT4), mRNA
MAM1	T_Unigene_BMK.23806	1760	60.806	300.847	--	--	Molecular Function: 2-isopropylmalate synthase activity (GO:0003852);; Cellular Component: chloroplast (GO:0009507);; Biological Process: indoleacetic acid biosynthetic process (GO:0009684);; Molecular Function: 2-(2'-methylthio)ethylmalate synthase activity (GO:0010177);; Biological Process: cysteine biosynthetic process (GO:0019344);; Biological Process: glucosinolate biosynthetic process (GO:0…	K01649|0.0|ath:AT5G23010|2-isopropylmalate synthase [EC:2.3.3.13]	sp|Q9FG67|MAM1_ARATH Methylthioalkylmalate synthase 1, chloroplastic OS=Arabidopsis thaliana GN=MAM1 PE=1 SV=1	Methylthioalkylmalate synthase a GN=mama OS=Boechera divaricarpa PE=3 SV=1	gi|38567380|emb|CAD31141.1| methylthioalkylmalate synthase [Arabidopsis thaliana]	Arabidopsis lyrata subsp. lyrata methylthioalkylmalate synthase a, mRNA
IPMI LSU1	T_Unigene_BMK.12889	1960	258.384	620.093	--	--	Biological Process: maltose metabolic process (GO:0000023);; Molecular Function: 3-isopropylmalate dehydratase activity (GO:0003861);; Biological Process: gluconeogenesis (GO:0006094);; Biological Process: glycolysis (GO:0006096);; Biological Process: cellular amino acid biosynthetic process (GO:0008652);; Cellular Component: chloroplast stroma (GO:0009570);; Biological Process: response to salt …	K01703|0.0|ath:AT4G13430|3-isopropylmalate/(R)-2-methylmalate dehydratase large subunit [EC:4.2.1.33 4.2.1.35]	sp|Q94AR8|LEUC_ARATH 3-isopropylmalate dehydratase OS=Arabidopsis thaliana GN=IIL1 PE=2 SV=1	Predicted protein GN=ARALYDRAFT_682975 OS=Arabidopsis lyrata subsp. lyrata (Lyre-leaved rock-cress) PE=4 SV=1	gi|18414006|ref|NP_567405.1| IIL1 (ISOPROPYL MALATE ISOMERASE LARGE SUBUNIT 1); 4 iron, 4 sulfur cluster binding / hydro-lyase/ lyase [Arabidopsis thaliana]	Arabidopsis thaliana IIL1 (ISOPROPYL MALATE ISOMERASE LARGE SUBUNIT 1); 4 iron, 4 sulfur cluster binding / hydro-lyase/ lyase (IIL1) mRNA, complete cds
IPMI SSU2	T_Unigene_BMK.15701	1143	63.2122	103.743	--	--	Molecular Function: 3-isopropylmalate dehydratase activity (GO:0003861);; Biological Process: glycolysis (GO:0006096);; Biological Process: water transport (GO:0006833);; Biological Process: hyperosmotic response (GO:0006972);; Biological Process: Golgi organization (GO:0007030);; Biological Process: leucine biosynthetic process (GO:0009098);; Biological Process: response to temperature stimulus …	K01704|1e-162|ath:AT2G43090|3-isopropylmalate/(R)-2-methylmalate dehydratase small subunit [EC:4.2.1.33 4.2.1.35]	sp|Q9WZ25|LEUD2_THEMA 3-isopropylmalate dehydratase small subunit 2 OS=Thermotoga maritima GN=leuD2 PE=3 SV=1	Aconitase C-terminal domain-containing protein GN=ARALYDRAFT_483410 OS=Arabidopsis lyrata subsp. lyrata (Lyre-leaved rock-cress) PE=4 SV=1	gi|297824281|ref|XP_002880023.1| aconitase C-terminal domain-containing protein [Arabidopsis lyrata subsp. lyrata]	Arabidopsis lyrata subsp. lyrata aconitase C-terminal domain-containing protein, mRNA
IPMI SSU3	CK_Unigene_BMK.21560	488	15.4371	30.808	--	--	Molecular Function: 3-isopropylmalate dehydratase activity (GO:0003861);; Biological Process: glycolysis (GO:0006096);; Biological Process: water transport (GO:0006833);; Biological Process: hyperosmotic response (GO:0006972);; Biological Process: Golgi organization (GO:0007030);; Biological Process: leucine biosynthetic process (GO:0009098);; Biological Process: response to temperature stimulus …	K01704|1e-157|ath:AT3G58990|3-isopropylmalate/(R)-2-methylmalate dehydratase small subunit [EC:4.2.1.33 4.2.1.35]	sp|Q9WZ25|LEUD2_THEMA 3-isopropylmalate dehydratase small subunit 2 OS=Thermotoga maritima GN=leuD2 PE=3 SV=1	Putative 3-isopropylmalate dehydratase small subunit GN=AT3G58990 OS=Arabidopsis thaliana (Mouse-ear cress) PE=2 SV=1	gi|15231608|ref|NP_191458.1| aconitase C-terminal domain-containing protein [Arabidopsis thaliana]	Arabidopsis thaliana aconitase C-terminal domain-containing protein (AT3G58990) mRNA, complete cds
IPMDH1	T_Unigene_BMK.16254	1459	102.27	434.657	--	--	Molecular Function: magnesium ion binding (GO:0000287);; Molecular Function: 3-isopropylmalate dehydrogenase activity (GO:0003862);; Cellular Component: cytosol (GO:0005829);; Biological Process: ubiquinone biosynthetic process (GO:0006744);; Biological Process: leucine biosynthetic process (GO:0009098);; Cellular Component: chloroplast stroma (GO:0009570);; Cellular Component: thylakoid (GO:0009…	K00052|0.0|ath:AT1G31180|3-isopropylmalate dehydrogenase [EC:1.1.1.85]	sp|Q9FMT1|LEU33_ARATH 3-isopropylmalate dehydrogenase 3, chloroplastic OS=Arabidopsis thaliana GN=IMDH3 PE=1 SV=1	3-isopropylmalate dehydrogenase OS=Arabidopsis thaliana (Mouse-ear cress) PE=2 SV=1	gi|15241338|ref|NP_196924.1| 3-isopropylmalate dehydrogenase, chloroplast, putative [Arabidopsis thaliana]	Arabidopsis thaliana 3-isopropylmalate dehydrogenase, chloroplast, putative (AT5G14200) mRNA, complete cds
	CK_Unigene_BMK.12842	1468	83.0913	185.829	--	--	Molecular Function: magnesium ion binding (GO:0000287);; Molecular Function: 3-isopropylmalate dehydrogenase activity (GO:0003862);; Cellular Component: cytosol (GO:0005829);; Biological Process: ubiquinone biosynthetic process (GO:0006744);; Biological Process: leucine biosynthetic process (GO:0009098);; Cellular Component: chloroplast stroma (GO:0009570);; Cellular Component: thylakoid (GO:0009…	K00052|0.0|ath:AT1G80560|3-isopropylmalate dehydrogenase [EC:1.1.1.85]	sp|P93832|LEU32_ARATH 3-isopropylmalate dehydrogenase 2, chloroplastic OS=Arabidopsis thaliana GN=IMDH2 PE=2 SV=1	3-isopropylmalate dehydrogenase OS=Arabidopsis thaliana (Mouse-ear cress) PE=2 SV=1	gi|15220167|ref|NP_178171.1| 3-isopropylmalate dehydrogenase, chloroplast, putative [Arabidopsis thaliana]	Arabidopsis thaliana 3-isopropylmalate dehydrogenase, chloroplast, putative (AT1G80560) mRNA, complete cds
BCAT3	T_Unigene_BMK.10464	1579	24.9403	68.2632	--	--	Cellular Component: mitochondrion (GO:0005739);; Cellular Component: cytosol (GO:0005829);; Biological Process: branched-chain amino acid metabolic process (GO:0009081);; Biological Process: toxin catabolic process (GO:0009407);; Cellular Component: chloroplast stroma (GO:0009570);; Biological Process: second-messenger-mediated signaling (GO:0019932);; Molecular Function: L-leucine transaminase a…	K00826|0.0|ath:AT3G49680|branched-chain amino acid aminotransferase [EC:2.6.1.42]	sp|Q9M401|BCAT3_ARATH Branched-chain-amino-acid aminotransferase 3, chloroplastic OS=Arabidopsis thaliana GN=BCAT3 PE=1 SV=1	Branched-chain-amino-acid aminotransferase GN=ARALYDRAFT_485328 OS=Arabidopsis lyrata subsp. lyrata (Lyre-leaved rock-cress) PE=3 SV=1	gi|297816214|ref|XP_002875990.1| ATBCAT-3 [Arabidopsis lyrata subsp. lyrata]	Arabidopsis lyrata subsp. lyrata ATBCAT-3, mRNA
	CK_Unigene_BMK.21156	1372	20.1295	15.1021	--	--	Cellular Component: mitochondrion (GO:0005739);; Cellular Component: cytosol (GO:0005829);; Biological Process: branched-chain amino acid metabolic process (GO:0009081);; Biological Process: toxin catabolic process (GO:0009407);; Cellular Component: chloroplast stroma (GO:0009570);; Biological Process: second-messenger-mediated signaling (GO:0019932);; Molecular Function: L-leucine transaminase a…	K00826|0.0|ath:AT5G65780|branched-chain amino acid aminotransferase [EC:2.6.1.42]	sp|Q9FYA6|BCAT5_ARATH Branched-chain-amino-acid aminotransferase 5, chloroplastic OS=Arabidopsis thaliana GN=BCAT5 PE=1 SV=1	Branched-chain-amino-acid aminotransferase GN=ARALYDRAFT_919922 OS=Arabidopsis lyrata subsp. lyrata (Lyre-leaved rock-cress) PE=3 SV=1	gi|297794191|ref|XP_002864980.1| ATBCAT-5 [Arabidopsis lyrata subsp. lyrata]	Arabidopsis lyrata subsp. lyrata ATBCAT-5, mRNA
CYP79F1	T_Unigene_BMK.15233	1918	76.3958	232.236	--	--	Biological Process: defense response to oomycetes (GO:0002229);; Cellular Component: endoplasmic reticulum (GO:0005783);; Biological Process: tryptophan catabolic process (GO:0006569);; Molecular Function: electron carrier activity (GO:0009055);; Biological Process: indoleacetic acid biosynthetic process (GO:0009684);; Biological Process: camalexin biosynthetic process (GO:0010120);; Molecular Fu…	K12154|0.0|ath:AT1G16410|cytochrome P450, family 79, subfamily F, polypeptide 1 [EC:1.14.13.-]	sp|Q949U1|C79F1_ARATH Dihomomethionine N-hydroxylase OS=Arabidopsis thaliana GN=CYP79F1 PE=1 SV=1	CYP79F1 GN=B77C13.4 OS=Brassica oleracea (Wild cabbage) PE=3 SV=1	gi|171921116|gb|ACB59213.1| CYP79F1 [Brassica oleracea]	Arabidopsis lyrata subsp. lyrata CYP79F1, mRNA
CYP79B2	T_Unigene_BMK.13225	1872	40.3659	41.9225	--	--	Biological Process: defense response to oomycetes (GO:0002229);; Cellular Component: endoplasmic reticulum (GO:0005783);; Biological Process: glycine catabolic process (GO:0006546);; Biological Process: tryptophan catabolic process (GO:0006569);; Biological Process: unsaturated fatty acid biosynthetic process (GO:0006636);; Biological Process: oxidoreduction coenzyme metabolic process (GO:0006733…	K11812|0.0|ath:AT4G39950|cytochrome P450, family 79, subfamily B, polypeptide 2 [EC:1.14.13.-]	sp|O81346|C79B2_ARATH Tryptophan N-hydroxylase 1 OS=Arabidopsis thaliana GN=CYP79B2 PE=1 SV=2	CYP79B2 GN=ARALYDRAFT_490780 OS=Arabidopsis lyrata subsp. lyrata (Lyre-leaved rock-cress) PE=3 SV=1	gi|297798024|ref|XP_002866896.1| CYP79B2 [Arabidopsis lyrata subsp. lyrata]	Arabidopsis lyrata subsp. lyrata CYP79B2, mRNA
CYP83A1	T_Unigene_BMK.15217	2657	245.806	369.269	--	--	Biological Process: tryptophan biosynthetic process (GO:0000162);; Cellular Component: mitochondrion (GO:0005739);; Cellular Component: endoplasmic reticulum (GO:0005783);; Cellular Component: plasma membrane (GO:0005886);; Biological Process: pentose-phosphate shunt (GO:0006098);; Biological Process: glycine catabolic process (GO:0006546);; Biological Process: tryptophan catabolic process (GO:00…	K12156|0.0|ath:AT4G13770|cytochrome P450, family 83, subfamily A, polypeptide 1 [EC:1.14.-.-]	sp|P48421|C83A1_ARATH Cytochrome P450 83A1 OS=Arabidopsis thaliana GN=CYP83A1 PE=1 SV=2	CYP83A1 GN=ARALYDRAFT_493537 OS=Arabidopsis lyrata subsp. lyrata (Lyre-leaved rock-cress) PE=3 SV=1	gi|15236349|ref|NP_193113.1| CYP83A1 (CYTOCHROME P450 83A1); oxidoreductase, acting on paired donors, with incorporation or reduction of molecular oxygen, NADH or NADPH as one donor, and incorporation of one atom of oxygen / oxygen binding [Arabidopsis thaliana]	Arabidopsis thaliana CYP83A1 (CYTOCHROME P450 83A1); oxidoreductase, acting on paired donors, with incorporation or reduction of molecular oxygen, > (CYP83A1) mRNA, complete cds
CYP83B1	CK_Unigene_BMK.12101	1735	27.3406	12.0662	--	--	Biological Process: tryptophan biosynthetic process (GO:0000162);; Cellular Component: mitochondrion (GO:0005739);; Cellular Component: endoplasmic reticulum (GO:0005783);; Cellular Component: plasma membrane (GO:0005886);; Biological Process: pentose-phosphate shunt (GO:0006098);; Biological Process: glycine catabolic process (GO:0006546);; Biological Process: tryptophan catabolic process (GO:00…	K11818|0.0|ath:AT4G31500|cytochrome P450, family 83, subfamily B, polypeptide 1 [EC:1.14.-.-]	sp|O65782|C83B1_ARATH Cytochrome P450 83B1 OS=Arabidopsis thaliana GN=CYP83B1 PE=1 SV=1	CYP83B1 OS=Brassica rapa subsp. pekinensis (Chinese cabbage) PE=2 SV=1	gi|197090681|gb|ACH41741.1| CYP83B1 [Brassica rapa subsp. pekinensis]	Arabidopsis lyrata subsp. lyrata CYP83B1, mRNA
GSTF9	CK_Unigene_BMK.21730	1961	654.164	815.397	--	--	Biological Process: maltose metabolic process (GO:0000023);; Biological Process: sulfur amino acid metabolic process (GO:0000096);; Molecular Function: glutathione transferase activity (GO:0004364);; Molecular Function: glutathione peroxidase activity (GO:0004602);; Molecular Function: copper ion binding (GO:0005507);; Cellular Component: cell wall (GO:0005618);; Cellular Component: vacuole (GO:0…	--	sp|P42761|GSTF3_ARATH Glutathione S-transferase ERD13 OS=Arabidopsis thaliana GN=ERD13 PE=1 SV=3	Putative uncharacterized protein GN=ARALYDRAFT_475075 OS=Arabidopsis lyrata subsp. lyrata (Lyre-leaved rock-cress) PE=4 SV=1	gi|297837145|ref|XP_002886454.1| hypothetical protein ARALYDRAFT_475075 [Arabidopsis lyrata subsp. lyrata]	Arabidopsis lyrata subsp. lyrata hypothetical protein, mRNA
GSTF10	CK_Unigene_BMK.21162	1235	108.396	68.2399	--	--	Biological Process: sulfur amino acid metabolic process (GO:0000096);; Molecular Function: glutathione transferase activity (GO:0004364);; Molecular Function: glutathione peroxidase activity (GO:0004602);; Molecular Function: copper ion binding (GO:0005507);; Cellular Component: cell wall (GO:0005618);; Cellular Component: vacuole (GO:0005773);; Cellular Component: cytosol (GO:0005829);; Cellular…	--	sp|P42761|GSTF3_ARATH Glutathione S-transferase ERD13 OS=Arabidopsis thaliana GN=ERD13 PE=1 SV=3	mRNA, clone: RTFL01-42-H10 OS=Thellungiella halophila (Salt cress) PE=2 SV=1	gi|312283281|dbj|BAJ34506.1| unnamed protein product [Thellungiella halophila]	Arabidopsis thaliana GSTF10 (HALIANA GLUTATHIONE S-TRANSFERASE PHI 10); copper ion binding / glutathione binding / glutathione transferase (GSTF10) mRNA, complete cds
GSTF11	T_Unigene_BMK.25038	901	7.66306	44.8021	--	--	Molecular Function: glutathione transferase activity (GO:0004364);; Cellular Component: nucleus (GO:0005634);; Biological Process: pentose-phosphate shunt (GO:0006098);; Biological Process: response to oxidative stress (GO:0006979);; Biological Process: toxin catabolic process (GO:0009407);; Cellular Component: plant-type vacuole membrane (GO:0009705);; Biological Process: anthocyanin-containing …	K00799|1e-135|ath:AT3G03190|glutathione S-transferase [EC:2.5.1.18]	sp|Q96324|GSTF7_ARATH Glutathione S-transferase OS=Arabidopsis thaliana GN=At3g03190 PE=2 SV=1	Glutathione S-transferase F11 GN=ATGSTF11 OS=Arabidopsis lyrata subsp. lyrata (Lyre-leaved rock-cress) PE=3 SV=1	gi|297828794|ref|XP_002882279.1| glutathione S-transferase F11 [Arabidopsis lyrata subsp. lyrata]	Arabidopsis thaliana ATGSTF11 (GLUTATHIONE S-TRANSFERASE F11); glutathione transferase (ATGSTF11) mRNA, complete cds
GSTU20	CK_Unigene_BMK.26299	1023	279.841	280.412	--	--	Molecular Function: glutathione transferase activity (GO:0004364);; Cellular Component: vacuolar membrane (GO:0005774);; Cellular Component: Golgi apparatus (GO:0005794);; Cellular Component: cytosol (GO:0005829);; Cellular Component: plasma membrane (GO:0005886);; Biological Process: gluconeogenesis (GO:0006094);; Biological Process: glycolysis (GO:0006096);; Biological Process: fatty acid beta-…	--	sp|P49332|GSTXC_TOBAC Probable glutathione S-transferase parC OS=Nicotiana tabacum GN=PARC PE=2 SV=1	F3F9.11 GN=ARALYDRAFT_316741 OS=Arabidopsis lyrata subsp. lyrata (Lyre-leaved rock-cress) PE=4 SV=1	gi|18411929|ref|NP_565178.1| ATGSTU19 (GLUTATHIONE S-TRANSFERASE TAU 19); glutathione binding / glutathione transferase [Arabidopsis thaliana]	Arabidopsis thaliana ATGSTU19 (GLUTATHIONE S-TRANSFERASE TAU 19); glutathione binding / glutathione transferase (ATGSTU19) mRNA, complete cds
	T_Unigene_BMK.25288	1012	0	4.24341	--	--	Biological Process: maltose metabolic process (GO:0000023);; Molecular Function: glutathione transferase activity (GO:0004364);; Molecular Function: lactoylglutathione lyase activity (GO:0004462);; Cellular Component: nucleus (GO:0005634);; Cellular Component: vacuolar membrane (GO:0005774);; Cellular Component: Golgi apparatus (GO:0005794);; Cellular Component: cytosol (GO:0005829);; Cellular Co…	--	sp|Q8L7C9|FINP1_ARATH Glutathione S-transferase TAU20 OS=Arabidopsis thaliana GN=FIP1 PE=1 SV=1	Putative uncharacterized protein GN=ARALYDRAFT_471920 OS=Arabidopsis lyrata subsp. lyrata (Lyre-leaved rock-cress) PE=3 SV=1	gi|297844652|ref|XP_002890207.1| hypothetical protein ARALYDRAFT_471920 [Arabidopsis lyrata subsp. lyrata]	Arabidopsis thaliana ATGSTU24 (GLUTATHIONE S-TRANSFERASE TAU 24); glutathione binding / glutathione transferase (ATGSTU24) mRNA, complete cds
GGP1	T_Unigene_BMK.16910	1179	107.363	477.694	--	--	Cellular Component: mitochondrion (GO:0005739);; Cellular Component: cytosol (GO:0005829);; Biological Process: glutamine metabolic process (GO:0006541);; Biological Process: tryptophan catabolic process (GO:0006569);; Biological Process: protein targeting to vacuole (GO:0006623);; Biological Process: glutathione metabolic process (GO:0006749);; Biological Process: cellular membrane fusion (GO:00…	--	sp|Q12288|YL126_YEAST Putative glutamine amidotransferase YLR126C OS=Saccharomyces cerevisiae GN=YLR126C PE=1 SV=1	Putative uncharacterized protein AT4g30530 GN=AT4g30530 OS=Arabidopsis thaliana (Mouse-ear cress) PE=1 SV=1	gi|15234763|ref|NP_194782.1| defense-related protein, putative [Arabidopsis thaliana]	Arabidopsis thaliana defense-related protein, putative (AT4G30530) mRNA, complete cds
SUR1	T_Unigene_BMK.5984	1575	105.941	227.463	--	--	Biological Process: regulation of cell growth by extracellular stimulus (GO:0001560);; Biological Process: pentose-phosphate shunt (GO:0006098);; Biological Process: glycine catabolic process (GO:0006546);; Biological Process: tryptophan catabolic process (GO:0006569);; Biological Process: unsaturated fatty acid biosynthetic process (GO:0006636);; Biological Process: vitamin metabolic process (GO…	K11819|0.0|ath:AT2G20610|ROOTY/SUPERROOT1 [EC:4.4.1.-]	sp|Q9ST02|NAATA_HORVU Nicotianamine aminotransferase A OS=Hordeum vulgare GN=naat-A PE=1 SV=2	ROOTY/SUPERROOT1 GN=ARALYDRAFT_480895 OS=Arabidopsis lyrata subsp. lyrata (Lyre-leaved rock-cress) PE=4 SV=1	gi|297836820|ref|XP_002886292.1| ROOTY/SUPERROOT1 [Arabidopsis lyrata subsp. lyrata]	Arabidopsis lyrata subsp. lyrata ROOTY/SUPERROOT1, mRNA
UGT74B1	T_Unigene_BMK.12265	1632	136.869	289.249	--	--	Biological Process: tryptophan catabolic process (GO:0006569);; Biological Process: indoleacetic acid biosynthetic process (GO:0009684);; Biological Process: glucosinolate biosynthetic process (GO:0019761);; Biological Process: defense response to bacterium (GO:0042742);; Molecular Function: thiohydroximate beta-D-glucosyltransferase activity (GO:0047251);; Biological Process: root hair elongatio…	K11820|0.0|ath:AT1G24100|N-hydroxythioamide S-beta-glucosyltransferase [EC:2.4.1.195]	sp|O48676|HTGT_ARATH N-hydroxythioamide S-beta-glucosyltransferase OS=Arabidopsis thaliana GN=UGT74B1 PE=1 SV=1	UDP-glucosyl transferase 74B1 GN=UGT74B1 OS=Arabidopsis lyrata subsp. lyrata (Lyre-leaved rock-cress) PE=3 SV=1	gi|297850888|ref|XP_002893325.1| UDP-glucosyl transferase 74B1 [Arabidopsis lyrata subsp. lyrata]	Arabidopsis thaliana UGT74B1 (UDP-glucosyl transferase 74B1); UDP-glycosyltransferase/ thiohydroximate beta-D-glucosyltransferase/ transferase, tra> (UGT74B1) mRNA, complete cds
UGT74C1	T_Unigene_BMK.22372	1700	90.4043	192.108	--	--	Biological Process: toxin catabolic process (GO:0009407);; Biological Process: shoot morphogenesis (GO:0010016);; Molecular Function: abscisic acid glucosyltransferase activity (GO:0010294);; Biological Process: response to cyclopentenone (GO:0010583);; Biological Process: glucosinolate biosynthetic process (GO:0019761);; Biological Process: cellular response to water deprivation (GO:0042631);; M…	--	sp|P0C7P7|Y1567_ARATH Uncharacterized UDP-glucosyltransferase At1g05675 OS=Arabidopsis thaliana GN=At1g05675 PE=2 SV=1	UDP-glucoronosyl/UDP-glucosyl transferase family protein GN=ARALYDRAFT_902214 OS=Arabidopsis lyrata subsp. lyrata (Lyre-leaved rock-cress) PE=3 SV=1	gi|297822921|ref|XP_002879343.1| UDP-glucoronosyl/UDP-glucosyl transferase family protein [Arabidopsis lyrata subsp. lyrata]	Arabidopsis thaliana UDP-glucoronosyl/UDP-glucosyl transferase family protein (AT2G31790) mRNA, complete cds
SOT18	T_Unigene_BMK.12426	1357	116.553	244.78	--	--	Biological Process: tryptophan catabolic process (GO:0006569);; Biological Process: response to water deprivation (GO:0009414);; Biological Process: indoleacetic acid biosynthetic process (GO:0009684);; Biological Process: response to ethylene stimulus (GO:0009723);; Biological Process: response to auxin stimulus (GO:0009733);; Biological Process: abscisic acid mediated signaling pathway (GO:0009…	--	sp|Q9C9C9|SOT18_ARATH Sulfotransferase 18 OS=Arabidopsis thaliana GN=SOT18 PE=1 SV=1	Desulfo-glucosinolate sulfotransferase GN=SOT18 OS=Arabidopsis thaliana (Mouse-ear cress) PE=4 SV=1	gi|15221130|ref|NP_177549.1| SOT18 (DESULFO-GLUCOSINOLATE SULFOTRANSFERASE 18); 3-methylthiopropyl-desulfoglucosinolate sulfotransferase/ 4-methylthiobutyl-desulfoglucosinolate sulfotransferase/ 5-methylthiopentyl-desulfoglucosinolate sulfotransferase/ 7-methylthioheptyl-desulfoglucosinolate sulfotransferase/ 8-methylthiooctyl-desulfoglucosinolate sulfotransferase/ desulfoglucosinolate sulfotrans…	Arabidopsis thaliana SOT18 (DESULFO-GLUCOSINOLATE SULFOTRANSFERASE 18); 3-methylthiopropyl-desulfoglucosinolate sulfotransferase/ 4-methylthiobutyl> (SOT18) mRNA, complete cds
SOT17	T_Unigene_BMK.8283	796	2.24879	15.9149	--	--	Biological Process: tryptophan catabolic process (GO:0006569);; Biological Process: response to water deprivation (GO:0009414);; Biological Process: indoleacetic acid biosynthetic process (GO:0009684);; Biological Process: response to ethylene stimulus (GO:0009723);; Biological Process: response to auxin stimulus (GO:0009733);; Biological Process: abscisic acid mediated signaling pathway (GO:0009…	--	sp|Q9FZ80|SOT17_ARATH Sulfotransferase 17 OS=Arabidopsis thaliana GN=SOT17 PE=1 SV=1	Sulfotransferase family protein GN=ARALYDRAFT_472079 OS=Arabidopsis lyrata subsp. lyrata (Lyre-leaved rock-cress) PE=4 SV=1	gi|15221820|ref|NP_173294.1| SOT17 (SULFOTRANSFERASE 17); desulfoglucosinolate sulfotransferase/ sulfotransferase [Arabidopsis thaliana]	Arabidopsis lyrata subsp. lyrata sulfotransferase family protein, mRNA
SOT16	T_Unigene_BMK.10319	878	9.02881	11.3717	--	--	Biological Process: tryptophan catabolic process (GO:0006569);; Biological Process: response to water deprivation (GO:0009414);; Biological Process: indoleacetic acid biosynthetic process (GO:0009684);; Biological Process: response to ethylene stimulus (GO:0009723);; Biological Process: response to auxin stimulus (GO:0009733);; Biological Process: abscisic acid mediated signaling pathway (GO:0009…	K11821|0.0|ath:AT1G74100|desulfoglucosinolate sulfotransferase A/B/C [EC:2.8.2.-]	sp|Q9C9D0|SOT16_ARATH Sulfotransferase 16 OS=Arabidopsis thaliana GN=SOT16 PE=1 SV=1	Sulfotransferase family protein GN=ARALYDRAFT_895283 OS=Arabidopsis lyrata subsp. lyrata (Lyre-leaved rock-cress) PE=4 SV=1	gi|297842165|ref|XP_002888964.1| sulfotransferase family protein [Arabidopsis lyrata subsp. lyrata]	Arabidopsis lyrata subsp. lyrata sulfotransferase family protein, mRNA
FMO-GSOX1	T_Unigene_BMK.12547	1010	2.15209	6.6966	--	--	Molecular Function: N,N-dimethylaniline monooxygenase activity (GO:0004499);; Biological Process: indoleacetic acid biosynthetic process (GO:0009684);; Biological Process: cysteine biosynthetic process (GO:0019344);; Biological Process: glucosinolate biosynthetic process from homomethionine (GO:0033506);; Molecular Function: flavin adenine dinucleotide binding (GO:0050660);; Molecular Function: N…	--	sp|Q9SS04|GSOX1_ARATH Flavin-containing monooxygenase FMO GS-OX1 OS=Arabidopsis thaliana GN=FMOGS-OX1 PE=2 SV=1	Flavin-containing monooxygenase family protein GN=ARALYDRAFT_315143 OS=Arabidopsis lyrata subsp. lyrata (Lyre-leaved rock-cress) PE=4 SV=1	gi|15218834|ref|NP_176761.1| FMO GS-OX1 (FLAVIN-MONOOXYGENASE GLUCOSINOLATE S-OXYGENASE 1); 3-methylthiopropyl glucosinolate S-oxygenase/ 4-methylthiopropyl glucosinolate S-oxygenase/ 5-methylthiopropyl glucosinolate S-oxygenase/ 6-methylthiopropyl glucosinolate S-oxygenase/ 7-methylthiopropyl glucosinolate S-oxygenase/ 8-methylthiopropyl glucosinolate S-oxygenase/ monooxygenase [Arabidopsis thal…	Arabidopsis thaliana FMO GS-OX1 (FLAVIN-MONOOXYGENASE GLUCOSINOLATE S-OXYGENASE 1); 3-methylthiopropyl glucosinolate S-oxygenase/ 4-methylthiopropy> (FMO GS-OX1) mRNA, complete cds
FMO-GSOX5	CK_Unigene_BMK.19786	1468	14.5453	15.7234	--	--	Molecular Function: N,N-dimethylaniline monooxygenase activity (GO:0004499);; Biological Process: indoleacetic acid biosynthetic process (GO:0009684);; Biological Process: gibberellin biosynthetic process (GO:0009686);; Biological Process: gibberellic acid mediated signaling pathway (GO:0009740);; Biological Process: cysteine biosynthetic process (GO:0019344);; Biological Process: glucosinolate b…	--	sp|A8MRX0|GSOX5_ARATH Flavin-containing monooxygenase FMO GS-OX5 OS=Arabidopsis thaliana GN=FMOGS-OX5 PE=2 SV=2	Flavin-containing monooxygenase family protein GN=ARALYDRAFT_334507 OS=Arabidopsis lyrata subsp. lyrata (Lyre-leaved rock-cress) PE=4 SV=1	gi|42561939|ref|NP_172678.3| FMO GS-OX5 (FLAVIN-MONOOXYGENASE GLUCOSINOLATE S-OXYGENASE 5); 8-methylthiopropyl glucosinolate S-oxygenase/ flavin-containing monooxygenase/ monooxygenase [Arabidopsis thaliana]	Arabidopsis thaliana FMO GS-OX5 (FLAVIN-MONOOXYGENASE GLUCOSINOLATE S-OXYGENASE 5); 8-methylthiopropyl glucosinolate S-oxygenase/ flavin-containing> (FMO GS-OX5) mRNA, complete cds
GS-OH	T_Unigene_BMK.14596	1741	295.23	1307.91	--	--	Biological Process: transition metal ion transport (GO:0000041);; Cellular Component: cytosol (GO:0005829);; Biological Process: response to water deprivation (GO:0009414);; Cellular Component: plasmodesma (GO:0009506);; Biological Process: response to wounding (GO:0009611);; Biological Process: cytokinin biosynthetic process (GO:0009691);; Molecular Function: 1-aminocyclopropane-1-carboxylate ox…	--	sp|Q9SKK4|GSL_ARATH Probable 2-oxoacid dependent dioxygenase OS=Arabidopsis thaliana GN=GSL-OH PE=2 SV=1	2-oxoacid-dependent dioxygenase GN=GSL-OH OS=Brassica rapa subsp. pekinensis (Chinese cabbage) PE=2 SV=1	gi|15224730|ref|NP_180115.1| 2-oxoglutarate-dependent dioxygenase, putative [Arabidopsis thaliana]	Arabidopsis thaliana 2-oxoglutarate-dependent dioxygenase, putative (AT2G25450) mRNA, complete cds
CYP81F2	T_Unigene_BMK.5602	1632	5.17079	6.84146	--	--	Biological Process: transition metal ion transport (GO:0000041);; Biological Process: defense response to insect (GO:0002213);; Molecular Function: monooxygenase activity (GO:0004497);; Cellular Component: endoplasmic reticulum (GO:0005783);; Cellular Component: plasma membrane (GO:0005886);; Molecular Function: electron carrier activity (GO:0009055);; Biological Process: response to ethylene sti…	K00517|0.0|ath:AT4G37430|[EC:1.14.-.-]	sp|O65790|C81F1_ARATH Cytochrome P450 81F1 OS=Arabidopsis thaliana GN=CYP81F1 PE=2 SV=2	Cytochrome P450 monooxygenase CYP91A2 OS=Arabidopsis thaliana (Mouse-ear cress) PE=2 SV=1	gi|21618274|gb|AAM67324.1| cytochrome P450 monooxygenase CYP91A2 [Arabidopsis thaliana]	Arabidopsis thaliana clone 33365 mRNA, complete sequence
APK1	T_Unigene_BMK.9883	1247	27.5816	158.498	--	--	Biological Process: sulfate assimilation (GO:0000103);; Molecular Function: adenylylsulfate kinase activity (GO:0004020);; Molecular Function: ATP binding (GO:0005524);; Biological Process: tryptophan catabolic process (GO:0006569);; Cellular Component: chloroplast (GO:0009507);; Biological Process: indoleacetic acid biosynthetic process (GO:0009684);; Biological Process: regulation of glucosinol…	K00860|1e-178|ath:AT2G14750|adenylylsulfate kinase [EC:2.7.1.25]	sp|Q43295|KAP1_ARATH Adenylyl-sulfate kinase 1, chloroplastic OS=Arabidopsis thaliana GN=AKN1 PE=2 SV=1	Adenylyl-sulfate kinase GN=ARALYDRAFT_480365 OS=Arabidopsis lyrata subsp. lyrata (Lyre-leaved rock-cress) PE=3 SV=1	gi|297831946|ref|XP_002883855.1| hypothetical protein ARALYDRAFT_480365 [Arabidopsis lyrata subsp. lyrata]	Arabidopsis lyrata subsp. lyrata hypothetical protein, mRNA
APK2	T_Unigene_BMK.10173	1549	82.0481	338.085	--	--	Biological Process: sulfate assimilation (GO:0000103);; Molecular Function: adenylylsulfate kinase activity (GO:0004020);; Molecular Function: ATP binding (GO:0005524);; Biological Process: tryptophan catabolic process (GO:0006569);; Cellular Component: chloroplast (GO:0009507);; Biological Process: indoleacetic acid biosynthetic process (GO:0009684);; Biological Process: regulation of glucosinol…	K00860|0.0|ath:AT4G39940|adenylylsulfate kinase [EC:2.7.1.25]	sp|O49196|KAP2_ARATH Adenylyl-sulfate kinase 2, chloroplastic OS=Arabidopsis thaliana GN=AKN2 PE=2 SV=1	Adenylyl-sulfate kinase GN=AKN2 OS=Arabidopsis lyrata subsp. lyrata (Lyre-leaved rock-cress) PE=3 SV=1	gi|15236087|ref|NP_195704.1| AKN2 (APS-kinase 2); ATP binding / adenylylsulfate kinase/ kinase/ transferase, transferring phosphorus-containing groups [Arabidopsis thaliana]	Arabidopsis lyrata subsp. lyrata aps-kinase 2 (AKN2), mRNA
GSH1	T_Unigene_BMK.5893	2011	201.231	201.904	--	--	Biological Process: defense response to insect (GO:0002213);; Molecular Function: glutamate-cysteine ligase activity (GO:0004357);; Molecular Function: ATP binding (GO:0005524);; Biological Process: gluconeogenesis (GO:0006094);; Biological Process: glycolysis (GO:0006096);; Biological Process: glutathione biosynthetic process (GO:0006750);; Biological Process: response to heat (GO:0009408);; Cel…	K01919|0.0|ath:AT4G23100|glutamate--cysteine ligase [EC:6.3.2.2]	sp|P46309|GSH1_ARATH Glutamate--cysteine ligase, chloroplastic OS=Arabidopsis thaliana GN=GSH1 PE=1 SV=2	mRNA, clone: RTFL01-19-E11 OS=Thellungiella halophila (Salt cress) PE=2 SV=1	gi|312282405|dbj|BAJ34068.1| unnamed protein product [Thellungiella halophila]	Thellungiella halophila mRNA, complete cds, clone: RTFL01-19-E11
MYR	T_Unigene_BMK.16179	1850	250.605	491.12	--	--	Biological Process: defense response to insect (GO:0002213);; Cellular Component: vacuole (GO:0005773);; Cellular Component: peroxisome (GO:0005777);; Biological Process: carbohydrate metabolic process (GO:0005975);; Molecular Function: beta-glucosidase activity (GO:0008422);; Cellular Component: plant-type cell wall (GO:0009505);; Cellular Component: plasmodesma (GO:0009506);; Cellular Component…	--	sp|Q9C5C2|BGL37_ARATH Myrosinase 2 OS=Arabidopsis thaliana GN=TGG2 PE=1 SV=1	Myrosinase GN=MY1 OS=Armoracia rusticana (Horseradish) PE=2 SV=1	gi|56112345|gb|AAV71147.1| myrosinase [Armoracia rusticana]	Armoracia rusticana myrosinase (MY1) mRNA, complete cds
Dof1.1	T_Unigene_BMK.20715	1454	10.9041	15.5057	--	--	Biological Process: MAPK cascade (GO:0000165);; Biological Process: regulation of response to biotic stimulus (GO:0002831);; Molecular Function: DNA binding (GO:0003677);; Molecular Function: sequence-specific DNA binding transcription factor activity (GO:0003700);; Cellular Component: nucleus (GO:0005634);; Biological Process: regulation of transcription, DNA-dependent (GO:0006355);; Biological …	--	sp|Q8L9V6|DOF11_ARATH Dof zinc finger protein DOF1.1 OS=Arabidopsis thaliana GN=DOF1.1 PE=1 SV=2	Predicted protein GN=ARALYDRAFT_678383 OS=Arabidopsis lyrata subsp. lyrata (Lyre-leaved rock-cress) PE=4 SV=1	gi|297849058|ref|XP_002892410.1| predicted protein [Arabidopsis lyrata subsp. lyrata]	Arabidopsis thaliana chromosome 1 BAC F24B9 sequence, complete sequence
IQD1-1	T_Unigene_BMK.11540	1954	40.3733	49.6683	--	--	Molecular Function: calmodulin binding (GO:0005516);; Cellular Component: nucleus (GO:0005634);; Cellular Component: plasma membrane (GO:0005886);; Biological Process: glucose catabolic process (GO:0006007);; Biological Process: defense response (GO:0006952);; Biological Process: glucosinolate biosynthetic process (GO:0019761);; Biological Process: root hair elongation (GO:0048767);;	--	sp|Q9SF32|IQD1_ARATH Protein IQ-DOMAIN 1 OS=Arabidopsis thaliana GN=IQD1 PE=1 SV=1	Protein IQ-domain 2 GN=iqd2 OS=Arabidopsis thaliana (Mouse-ear cress) PE=2 SV=1	gi|145357576|ref|NP_568110.2| iqd2 (IQ-domain 2); calmodulin binding [Arabidopsis thaliana]	Arabidopsis thaliana mRNA for hypothetical protein, clone: RAFL23-01-L13
MYB28	CK_Unigene_BMK.23587	1741	34.5904	16.5878	--	--	Biological Process: MAPK cascade (GO:0000165);; Biological Process: regulation of response to biotic stimulus (GO:0002831);; Molecular Function: DNA binding (GO:0003677);; Molecular Function: sequence-specific DNA binding transcription factor activity (GO:0003700);; Cellular Component: nucleus (GO:0005634);; Biological Process: regulation of transcription, DNA-dependent (GO:0006355);; Biological …	K09422|0.0|ath:AT5G61420|myb proto-oncogene protein, plant	sp|Q9SZP1|MYB4_ARATH Transcription repressor MYB4 OS=Arabidopsis thaliana GN=MYB4 PE=1 SV=1	Putative uncharacterized protein GN=ARALYDRAFT_919385 OS=Arabidopsis lyrata subsp. lyrata (Lyre-leaved rock-cress) PE=4 SV=1	gi|297797099|ref|XP_002866434.1| hypothetical protein ARALYDRAFT_919385 [Arabidopsis lyrata subsp. lyrata]	Arabidopsis thaliana MYB28 (myb domain protein 28); DNA binding / transcription factor (MYB28) mRNA, complete cds
MYB29	T_Unigene_BMK.23671	882	11.1623	39.1943	--	--	Molecular Function: DNA binding (GO:0003677);; Molecular Function: sequence-specific DNA binding transcription factor activity (GO:0003700);; Cellular Component: nucleus (GO:0005634);; Biological Process: regulation of transcription, DNA-dependent (GO:0006355);; Biological Process: response to wounding (GO:0009611);; Biological Process: response to auxin stimulus (GO:0009733);; Biological Process…	K09422|3e-95|ath:AT5G07690|myb proto-oncogene protein, plant	sp|P97399|DSPP_MOUSE Dentin sialophosphoprotein OS=Mus musculus GN=Dspp PE=1 SV=2	mRNA, clone: RTFL01-35-C19 OS=Thellungiella halophila (Salt cress) PE=2 SV=1	gi|3941436|gb|AAC83594.1| putative transcription factor [Arabidopsis thaliana]	Thellungiella halophila mRNA, complete cds, clone: RTFL01-35-C19
	T_Unigene_BMK.23672	710	9.72453	30.5442	--	--	Molecular Function: DNA binding (GO:0003677);; Molecular Function: sequence-specific DNA binding transcription factor activity (GO:0003700);; Cellular Component: nucleus (GO:0005634);; Biological Process: regulation of transcription, DNA-dependent (GO:0006355);; Biological Process: purine nucleobase transport (GO:0006863);; Cellular Component: plasmodesma (GO:0009506);; Biological Process: respon…	K09422|2e-92|ath:AT5G07690|myb proto-oncogene protein, plant	sp|O49608|MYB32_ARATH Transcription factor MYB32 OS=Arabidopsis thaliana GN=MYB32 PE=2 SV=1	mRNA, clone: RTFL01-35-C19 OS=Thellungiella halophila (Salt cress) PE=2 SV=1	gi|312283111|dbj|BAJ34421.1| unnamed protein product [Thellungiella halophila]	Arabidopsis thaliana ATMYB29 (ARABIDOPSIS THALIANA MYB DOMAIN PROTEIN 29); DNA binding / transcription factor (ATMYB29) mRNA, complete cds
MYB34	T_Unigene_BMK.21595	1115	1.60541	6.64369	--	--	Biological Process: tryptophan biosynthetic process (GO:0000162);; Biological Process: defense response to insect (GO:0002213);; Molecular Function: DNA binding (GO:0003677);; Molecular Function: sequence-specific DNA binding transcription factor activity (GO:0003700);; Cellular Component: nucleus (GO:0005634);; Biological Process: transport (GO:0006810);; Biological Process: signal transduction …	K09422|1e-178|ath:AT5G60890|myb proto-oncogene protein, plant	sp|O49608|MYB32_ARATH Transcription factor MYB32 OS=Arabidopsis thaliana GN=MYB32 PE=2 SV=1	Putative uncharacterized protein GN=ARALYDRAFT_496240 OS=Arabidopsis lyrata subsp. lyrata (Lyre-leaved rock-cress) PE=4 SV=1	gi|297793651|ref|XP_002864710.1| hypothetical protein ARALYDRAFT_496240 [Arabidopsis lyrata subsp. lyrata]	Arabidopsis lyrata subsp. lyrata hypothetical protein, mRNA
MYB51	CK_Unigene_BMK.7289	1523	19.9807	3.80653	--	--	Biological Process: tryptophan biosynthetic process (GO:0000162);; Biological Process: MAPK cascade (GO:0000165);; Biological Process: defense response to insect (GO:0002213);; Biological Process: regulation of response to biotic stimulus (GO:0002831);; Molecular Function: DNA binding (GO:0003677);; Molecular Function: sequence-specific DNA binding transcription factor activity (GO:0003700);; Cel…	K09422|0.0|ath:AT1G18570|myb proto-oncogene protein, plant	sp|O49608|MYB32_ARATH Transcription factor MYB32 OS=Arabidopsis thaliana GN=MYB32 PE=2 SV=1	Putative uncharacterized protein GN=ARALYDRAFT_472077 OS=Arabidopsis lyrata subsp. lyrata (Lyre-leaved rock-cress) PE=4 SV=1	gi|297844808|ref|XP_002890285.1| hypothetical protein ARALYDRAFT_472077 [Arabidopsis lyrata subsp. lyrata]	Arabidopsis thaliana MYB51 (MYB DOMAIN PROTEIN 51); DNA binding / transcription factor (MYB51) mRNA, complete cds
MYB76	T_Unigene_BMK.12366	1472	0.347445	8.60616	--	--	Biological Process: tryptophan biosynthetic process (GO:0000162);; Biological Process: defense response to insect (GO:0002213);; Molecular Function: DNA binding (GO:0003677);; Molecular Function: sequence-specific DNA binding transcription factor activity (GO:0003700);; Cellular Component: nucleus (GO:0005634);; Biological Process: purine nucleobase transport (GO:0006863);; Biological Process: re…	K09422|1e-180|ath:AT5G07700|myb proto-oncogene protein, plant	sp|O49608|MYB32_ARATH Transcription factor MYB32 OS=Arabidopsis thaliana GN=MYB32 PE=2 SV=1	Predicted protein GN=ARALYDRAFT_660633 OS=Arabidopsis lyrata subsp. lyrata (Lyre-leaved rock-cress) PE=4 SV=1	gi|297806805|ref|XP_002871286.1| predicted protein [Arabidopsis lyrata subsp. lyrata]	Arabidopsis lyrata subsp. lyrata predicted protein, mRNA
